# Supplementary material for: Large-scale discovery of novel neurodevelopmental disorder-related genes through a unified analysis of single-nucleotide and copy number variants
Source: Genome Med. 2022 Apr 26;14:40. doi: 10.1186/s13073-022-01042-w (PMC9040275; doi:10.1186/s13073-022-01042-w)
Supplement: Supplementary file 2 — Additional file 2: Table S1. Summary of explaining and response variables in the regression analyses. Table S2. Summary of models for relative number of < 1 Mb LOF CNV per gene. Table S3. Mutation rate of < 1 Mb LOF CNV per gene. Table S4. Rare de novo variants in 1,317 YCU samples. Table S5. Calls of < 1 Mb rare de novo deletions in 1,298 YCU samples. Table S6. Calls of < 1 Mb rare de novo deletions in 2,377 SSC probands. Table S7. Results of DNM enrichment analyses in the DNM-enriched 381 genes including ATP6V0C. Table S8. DNMs at the 381 DNM-enriched genes including ATP6V0C. Table S9. Confidence and predicted pathomechanism of in the 52 new DNM-enriched genes. Table S10. TSEA of the 328 known and 34 plausible candidate genes. Table S11. Enrichment analyses of genes specifically expressed in various brain regions and developmental stages in the 328 known and 34 plausible candidate genes. Table S12. Enrichment analyses of genes specifically expressed in co-expression modules in the 328 known and 34 plausible candidate genes. Table S13. Enrichment analyses of GO terms in the 328 known and 34 plausible candidate genes. Table S14. Enrichment analyses of proteins of STRING clusters in the proteins encoded by the 328 known and 34 plausible candidate genes. Table S15. Inputs and results of deep learning analysis. [file 13073_2022_1042_MOESM2_ESM.xls]

## Sheet: Table S1
Table S1. Summary of explaining and reponse variables in the regression analyses
Gene	Training genes	Transcript reference	Response variable		Explaining variable
			Number of LOF CNVs in gnomAD		Gene length	Number of exons	Transcript length	Number of segmental duplication (SD) pairs involving or pinching the gene	Distance from centromere1	Distance from telomere2
OR4F5	Yes	ENST00000335137	0		918	1	918	0	60750000	69549.5
AL627309.1	Yes	ENST00000423372	0		4479	2	2661	4	60750000	137140
OR4F29	No	ENST00000426406	3		995	1	995	7	60750000	368137
OR4F16	No	ENST00000332831	0		995	1	995	3	60750000	621556
AL669831.1	No	ENST00000599533	2		606	3	129	0	60750000	738834
AL645608.2	No	ENST00000594233	2		1941	3	57	0	60750000	819013
SAMD11	No	ENST00000342066	3		18838	14	2551	2	60750000	870536
AL645608.1	No	ENST00000598827	2		5182	6	336	2	60750000	863854
NOC2L	No	ENST00000327044	2		15087	19	2790	2	60750000	887127
KLHL17	No	ENST00000338591	4		5129	12	2560	2	60750000	898531
PLEKHN1	No	ENST00000379409	3		8507	15	2455	2	60750000	906135
C1orf170	No	ENST00000433179	2		6919	5	3064	2	60750000	914038
HES4	No	ENST00000428771	2		1211	3	1040	2	60750000	934947
ISG15	No	ENST00000379389	1		1118	2	711	2	60750000	949362
AGRN	No	ENST00000379370	3		35994	36	7323	2	60750000	973500
RNF223	No	ENST00000453464	0		3342	2	1902	2	60750000	1.00802e+06
C1orf159	No	ENST00000379339	4		34264	12	2429	2	60750000	1.03433e+06
TTLL10	No	ENST00000379289	4		24028	16	2259	2	60750000	1.1213e+06
TNFRSF18	No	ENST00000328596	1		3064	4	851	2	60750000	1.14042e+06
TNFRSF4	No	ENST00000379236	2		2807	7	1068	2	60750000	1148109
SDF4	No	ENST00000360001	1		15094	7	1956	2	60750000	1.15983e+06
B3GALT6	No	ENST00000379198	1		2793	1	2793	2	60750000	1169025
FAM132A	No	ENST00000330388	1		4270	8	1036	2	60750000	1.17997e+06
UBE2J2	No	ENST00000400930	0		18656	8	1021	2	60750000	1.19989e+06
SCNN1D	No	ENST00000379116	4		11584	18	3044	2	60750000	1.22161e+06
ACAP3	No	ENST00000354700	3		15643	24	3896	2	60750000	1235577
PUSL1	No	ENST00000379031	1		3111	8	1287	2	60750000	1245502
CPSF3L	No	ENST00000540437	1		13004	19	2530	2	60750000	1.25349e+06
GLTPD1	No	ENST00000343938	0		4131	3	2190	2	60750000	1262212
TAS1R3	No	ENST00000339381	1		3993	6	3433	2	60750000	1268690
DVL1	No	ENST00000378888	0		14075	15	3239	2	60750000	1277693
MXRA8	No	ENST00000445648	0		5852	10	2001	2	60750000	1.291e+06
AURKAIP1	No	ENST00000321751	0		1438	4	798	2	60750000	1.30983e+06
CCNL2	No	ENST00000400809	0		12818	11	2305	2	60750000	1.32828e+06
RP4-758J18.2	No	ENST00000448629	0		1566	3	797	2	60750000	1.33568e+06
MRPL20	No	ENST00000482352	0		2182	3	1049	2	60750000	1.34158e+06
ANKRD65	No	ENST00000537107	0		2847	4	2014	2	60750000	1355227
TMEM88B	No	ENST00000378821	0		1660	2	492	2	60750000	1.36234e+06
VWA1	No	ENST00000476993	0		7212	3	4511	2	60750000	1.37466e+06
ATAD3C	No	ENST00000378785	5		20470	12	3859	4	60750000	1.3953e+06
ATAD3B	No	ENST00000308647	8		24434	16	2448	4	60750000	1.41937e+06
ATAD3A	No	ENST00000378755	1		22511	16	2612	4	60750000	1458810
TMEM240	No	ENST00000378733	0		5184	4	718	2	60750000	1.47315e+06
SSU72	No	ENST00000291386	0		33197	5	1290	2	60750000	1493651
AL645728.1	No	ENST00000366221	0		1019	1	1019	2	60750000	1510864
C1orf233	No	ENST00000422725	0		2085	1	2085	2	60750000	1534434
MIB2	No	ENST00000505820	2		15163	20	3305	2	60750000	1558404
MMP23B	No	ENST00000356026	2		2557	8	1326	3	60750000	1568752
CDK11B	No	ENST00000407249	1		17836	21	2384	4	60750000	1.58002e+06
SLC35E2B	No	ENST00000234800	6		31228	9	5926	7	60750000	1.60855e+06
CDK11A	No	ENST00000378633	7		21444	20	2458	7	60750000	1.64504e+06
SLC35E2	No	ENST00000246421	2		13751	6	1430	5	60750000	1670556
NADK	No	ENST00000344463	0		27232	14	3663	3	60750000	1.69629e+06
GNB1	No	ENST00000378609	0		105767	12	3128	2	60750000	1769612
CALML6	No	ENST00000307786	0		2468	6	1101	2	60750000	1.8475e+06
TMEM52	No	ENST00000310991	0		1683	5	929	2	60750000	1849871
C1orf222	No	ENST00000493964	1		33429	21	2604	2	60750000	1870440
GABRD	No	ENST00000378585	0		11413	9	1913	2	60750000	1956486
PRKCZ	No	ENST00000378567	0		134926	18	2326	2	60750000	2.04937e+06
C1orf86	No	ENST00000378545	0		9438	5	1010	2	60750000	2.12571e+06
AL590822.2	No	ENST00000597060	0		1943	1	1943	2	60750000	2122208
AL590822.1	No	ENST00000545087	3		2261	1	2261	2	60750000	2144490
SKI	No	ENST00000378536	0		81425	7	5613	2	60750000	2200846
MORN1	No	ENST00000378531	1		70455	14	1798	2	60750000	2287919
AL589739.1	No	ENST00000600779	0		462	1	462	2	60750000	2.25881e+06
RER1	No	ENST00000488353	0		9212	6	2469	2	60750000	2.33005e+06
PEX10	No	ENST00000288774	0		7734	6	2038	2	60750000	2.3401e+06
PLCH2	No	ENST00000378486	2		29211	22	4837	2	60750000	2422359
PANK4	No	ENST00000378466	2		18068	19	2649	2	60750000	2.44901e+06
HES5	No	ENST00000378453	2		1501	3	1306	2	60750000	2460934
TNFRSF14	No	ENST00000355716	1		7464	8	1707	2	60750000	2.49154e+06
FAM213B	No	ENST00000378424	1		4688	7	2765	2	60750000	2.52056e+06
MMEL1	No	ENST00000378412	2		42348	24	2849	2	60750000	2.54326e+06
TTC34	No	ENST00000401095	2		133430	7	1781	18	60750000	2.63952e+06
ACTRT2	No	ENST00000378404	0		1420	1	1420	2	60750000	2.93876e+06
PRDM16	No	ENST00000270722	3		369411	17	8690	2	60750000	3170480
ARHGEF16	No	ENST00000378378	3		26688	15	3061	2	60750000	3.38433e+06
MEGF6	No	ENST00000356575	8		121570	37	5455	2	60750000	3.46727e+06
TPRG1L	No	ENST00000378344	0		5126	5	2414	2	60750000	3.54413e+06
WRAP73	No	ENST00000270708	1		19307	12	1665	2	60750000	3556984
TP73	No	ENST00000378295	0		83682	14	5188	2	60750000	3.61092e+06
CCDC27	No	ENST00000294600	1		19247	12	2176	2	60750000	3678585
SMIM1	No	ENST00000444870	0		3195	4	546	2	60750000	3690949
LRRC47	No	ENST00000378251	0		16285	7	2648	2	60750000	3704926
CEP104	No	ENST00000378230	1		45119	22	6424	2	60750000	3751204
DFFB	No	ENST00000378209	0		28149	7	3028	2	60750000	3787919
C1orf174	No	ENST00000361605	0		11161	4	1666	2	60750000	3811269
AJAP1	No	ENST00000378190	0		123063	6	2383	2	60750000	4776323
NPHP4	No	ENST00000378156	4		129654	30	4994	0	60750000	5.9877e+06
KCNAB2	No	ENST00000378083	0		55259	16	4142	0	60750000	6133610
AL035406.1	No	ENST00000594544	0		770	2	81	0	60750000	6.10101e+06
CHD5	No	ENST00000262450	0		78331	42	9646	0	60750000	6201018
RPL22	No	ENST00000234875	0		14593	4	2078	0	60750000	6252376
RNF207	No	ENST00000377939	0		15124	18	3924	0	60750000	6.2738e+06
ICMT	No	ENST00000343813	0		14748	5	4771	0	60750000	6.28863e+06
HES3	No	ENST00000377898	0		1387	4	697	0	60750000	6304945
GPR153	No	ENST00000377893	1		13630	6	4082	0	60750000	6.31422e+06
ACOT7	No	ENST00000377855	2		121541	9	1614	0	60750000	6385103
HES2	No	ENST00000377834	0		4688	4	4262	0	60750000	6.47764e+06
ESPN	No	ENST00000377828	0		36157	13	3531	0	60750000	6502926
TNFRSF25	No	ENST00000377782	0		5025	10	1632	0	60750000	6523723
PLEKHG5	No	ENST00000537245	0		29592	22	3381	0	60750000	6.54236e+06
NOL9	No	ENST00000377705	2		33189	12	6649	0	60750000	6598001
TAS1R1	No	ENST00000333172	2		24577	6	2892	0	60750000	6627529
ZBTB48	No	ENST00000377674	0		9233	11	2293	0	60750000	6644724
KLHL21	No	ENST00000377658	0		12146	4	4487	0	60750000	6.65686e+06
PHF13	No	ENST00000377648	0		10349	4	3681	0	60750000	6678919
THAP3	No	ENST00000054650	0		8700	6	1366	0	60750000	6.68928e+06
DNAJC11	No	ENST00000377577	0		67757	16	3311	0	60750000	6728106
CAMTA1	No	ENST00000303635	0		984383	23	8444	0	60750000	7337575
VAMP3	No	ENST00000054666	0		10164	5	2205	0	60750000	7.83641e+06
PER3	No	ENST00000377532	3		60524	21	6279	0	60750000	7.87498e+06
UTS2	No	ENST00000054668	0		5666	5	420	0	60750000	7.91066e+06
TNFRSF9	No	ENST00000377507	0		21020	8	1923	0	60750000	7.99042e+06
PARK7	No	ENST00000338639	0		23617	7	949	0	60750000	8033531
ERRFI1	No	ENST00000377482	0		14590	4	3104	0	60750000	8.07907e+06
SLC45A1	No	ENST00000377479	0		26059	9	2503	0	60750000	8391198
RERE	No	ENST00000337907	0		465068	24	8026	0	60750000	8.64499e+06
ENO1	No	ENST00000234590	0		17689	12	1783	0	60750000	8929905
CA6	No	ENST00000377436	1		28558	8	942	0	60750000	9.02022e+06
SLC2A7	No	ENST00000400906	1		23046	12	1539	0	60750000	9.07488e+06
SLC2A5	No	ENST00000377424	4		34610	12	4165	0	60750000	9.11247e+06
GPR157	No	ENST00000377411	1		28866	4	5265	0	60750000	9.1748e+06
H6PD	No	ENST00000602477	2		28055	5	5590	0	60750000	9313930
SPSB1	No	ENST00000328089	1		76653	3	3120	0	60750000	9391265
SLC25A33	No	ENST00000302692	2		45697	7	3854	0	60750000	9622389
TMEM201	No	ENST00000340381	0		25928	11	3776	0	60750000	9.66194e+06
PIK3CD	No	ENST00000361110	0		17035	23	3508	0	60750000	9778773
C1orf200	No	ENST00000377320	0		1977	2	1823	0	60750000	9713656
CLSTN1	No	ENST00000377298	0		95501	19	5221	0	60750000	9836834
CTNNBIP1	No	ENST00000377256	0		27518	5	451	0	60750000	9.92448e+06
LZIC	No	ENST00000541052	1		13228	8	961	0	60750000	9.99681e+06
NMNAT1	No	ENST00000377205	3		42071	5	3781	0	60750000	10024521
RBP7	No	ENST00000294435	2		18805	4	636	0	60750000	10066676
UBE4B	No	ENST00000343090	0		147644	28	5267	0	60750000	1.01675e+07
KIF1B	No	ENST00000377081	0		149348	48	8746	0	60750000	1.0367e+07
PGD	No	ENST00000270776	1		21065	13	1885	0	60750000	10469669
APITD1	No	ENST00000602787	0		22052	5	1469	0	60750000	1.05012e+07
APITD1-CORT	No	ENST00000400900	0		22052	5	1469	0	60750000	1.05012e+07
CORT	No	ENST00000320498	0		1985	2	931	0	60750000	10510963
DFFA	No	ENST00000377038	2		16005	6	6032	0	60750000	10524581
PEX14	No	ENST00000356607	0		155872	9	1985	0	60750000	1.06129e+07
CASZ1	No	ENST00000377022	0		160045	21	7936	0	60750000	10776683
C1orf127	No	ENST00000377004	2		35565	13	2761	0	60750000	11024312
TARDBP	No	ENST00000240185	0		11402	6	2748	0	60750000	1.10784e+07
MASP2	No	ENST00000400897	1		20701	11	2439	0	60750000	11096930
SRM	No	ENST00000376957	0		5436	8	1266	0	60750000	1.11174e+07
EXOSC10	No	ENST00000376936	1		33264	25	2808	0	60750000	1.11433e+07
MTOR	No	ENST00000361445	0		155973	58	8677	0	60750000	11244578
ANGPTL7	No	ENST00000376819	0		6641	5	2238	0	60750000	11252718
UBIAD1	No	ENST00000376810	0		15229	2	3646	0	60750000	11340877
PTCHD2	No	ENST00000294484	0		58347	21	5215	0	60750000	11568468
FBXO2	No	ENST00000354287	0		6316	6	1560	0	60750000	1.17116e+07
FBXO44	No	ENST00000376768	0		6511	6	959	0	60750000	11718193
FBXO6	No	ENST00000376753	0		10231	6	1520	0	60750000	11729296
MAD2L2	No	ENST00000376669	0		6441	9	864	0	60750000	11737955
DRAXIN	No	ENST00000294485	0		34129	7	7346	0	60750000	11768850
AGTRAP	No	ENST00000314340	0		14611	5	1107	0	60750000	11803517
C1orf167	No	ENST00000433342	2		27798	21	4560	0	60750000	1.18357e+07
MTHFR	No	ENST00000376583	0		17762	12	7021	0	60750000	1.18547e+07
CLCN6	No	ENST00000376496	1		32791	22	2922	0	60750000	11882712
NPPA	No	ENST00000376480	1		2075	3	855	0	60750000	11906803
NPPB	No	ENST00000376468	0		1468	3	694	0	60750000	1.19183e+07
KIAA2013	No	ENST00000376576	0		4254	2	2539	0	60750000	1.19844e+07
PLOD1	No	ENST00000376369	0		40359	20	2655	0	60750000	12014971
MFN2	No	ENST00000235329	2		33197	19	4539	0	60750000	12056967
MIIP	No	ENST00000235332	0		12580	10	1573	0	60750000	1.20858e+07
TNFRSF8	No	ENST00000263932	0		80831	15	3686	0	60750000	12163849
TNFRSF1B	No	ENST00000376259	0		42226	10	3683	0	60750000	1.22482e+07
VPS13D	No	ENST00000358136	0		281976	70	16318	0	60750000	1.24311e+07
DHRS3	Yes	ENST00000376223	0		49799	6	1723	0	60750000	12652838
AADACL4	Yes	ENST00000376221	1		22532	4	1575	0	60750000	1.27158e+07
AADACL3	Yes	ENST00000359318	0		9818	4	1258	0	60750000	1.27811e+07
C1orf158	Yes	ENST00000288048	3		17685	4	3764	0	60750000	12815005
PRAMEF12	Yes	ENST00000357726	1		3066	3	1786	0	60750000	1.28365e+07
PRAMEF1	Yes	ENST00000332296	4		5232	4	2160	1	60750000	1.28542e+07
PRAMEF11	Yes	ENST00000535591	3		6797	4	1839	6	60750000	12887866
HNRNPCL1	Yes	ENST00000317869	3		1318	2	1108	7	60750000	1.29079e+07
PRAMEF2	Yes	ENST00000240189	3		4824	4	1642	7	60750000	1.29194e+07
PRAMEF4	Yes	ENST00000235349	1		6981	4	1828	10	60750000	12942535
PRAMEF10	Yes	ENST00000235347	5		5375	4	1525	10	60750000	12955414
PRAMEF7	Yes	ENST00000330881	2		2721	3	1425	9	60750000	12978873
PRAMEF6	Yes	ENST00000355096	4		3844	3	1431	12	60750000	1.30004e+07
PRAMEF22	No	ENST00000376187	1		2839	3	1446	10	60750000	13036962
WI2-3308P17.2	No	ENST00000436041	1		605	1	605	12	60750000	13052696
PRAMEF26	No	ENST00000423177	2		3226	2	1476	7	60750000	1.3218e+07
PRAMEF3	No	ENST00000376173	2		3497	3	2104	4	60750000	13329944
PRAMEF5	No	ENST00000376168	4		9239	4	1855	8	60750000	13364438
PRAMEF8	No	ENST00000357367	5		4120	4	1844	8	60750000	1.33887e+07
PRAMEF9	No	ENST00000376152	3		7016	4	1863	8	60750000	1.34247e+07
PRAMEF13	No	ENST00000376132	2		5243	4	2164	6	60750000	13450035
PRAMEF18	No	ENST00000376126	2		2834	3	1440	6	60750000	1.34761e+07
PRAMEF16	No	ENST00000376121	3		3007	3	1587	6	60750000	13496757
PRAMEF21	No	ENST00000327795	1		4901	3	1428	5	60750000	13524423
PRAMEF15	No	ENST00000330087	3		7016	4	1863	5	60750000	1.36455e+07
PRAMEF14	No	ENST00000334600	2		4769	4	1690	3	60750000	13671127
PRAMEF19	No	ENST00000540591	2		3517	3	2123	3	60750000	13696647
PRAMEF17	No	ENST00000376098	2		2998	3	1578	3	60750000	1.37176e+07
PRAMEF20	No	ENST00000316412	2		10897	4	1597	2	60750000	13742355
LRRC38	No	ENST00000376085	0		39099	2	2209	0	60750000	13820994
PDPN	No	ENST00000294489	0		34493	6	3104	0	60750000	13927206
PRDM2	No	ENST00000235372	0		120225	10	7957	0	60750000	14091462
KAZN	No	ENST00000376030	1		519340	15	6030	0	60750000	1.51849e+07
TMEM51	No	ENST00000376008	0		66692	4	1931	0	60750000	1.55136e+07
C1orf195	No	ENST00000376005	1		2844	2	441	0	60750000	1.54964e+07
FHAD1	No	ENST00000375999	6		141109	33	4500	0	60750000	15644322
EFHD2	No	ENST00000375980	2		20449	4	2419	0	60750000	15746615
CTRC	No	ENST00000375949	0		8215	8	898	0	60750000	15769042
CELA2A	No	ENST00000359621	2		15363	8	919	1	60750000	15790905
CELA2B	No	ENST00000375910	1		15300	8	923	1	60750000	1.58102e+07
CASP9	No	ENST00000546424	2		33614	8	4463	1	60750000	1.58341e+07
DNAJC16	No	ENST00000375847	0		44921	15	6069	0	60750000	15875768
AGMAT	No	ENST00000375826	2		12758	7	2500	0	60750000	1.59052e+07
DDI2	No	ENST00000480945	1		51545	10	10625	0	60750000	15969767
RSC1A1	No	ENST00000345034	1		1854	1	1854	0	60750000	1.59873e+07
PLEKHM2	No	ENST00000375799	0		50438	20	4122	0	60750000	1.6036e+07
SLC25A34	No	ENST00000294454	1		4992	5	2986	0	60750000	1.60654e+07
TMEM82	No	ENST00000375782	2		5561	6	1520	0	60750000	16071697
FBLIM1	No	ENST00000441801	0		10744	6	1543	0	60750000	1.60964e+07
SPEN	No	ENST00000375759	0		92597	15	12232	0	60750000	16220657
ZBTB17	No	ENST00000375733	0		34262	16	2770	0	60750000	1.62855e+07
C1orf64	No	ENST00000329454	1		4572	2	3039	0	60750000	1.6333e+07
HSPB7	No	ENST00000375718	0		5567	4	2415	0	60750000	16343306
CLCNKA	No	ENST00000331433	2		11999	20	2475	1	60750000	16354546
CLCNKB	No	ENST00000375679	3		13532	20	2567	1	60750000	1.6377e+07
FAM131C	No	ENST00000375662	1		15858	7	1695	1	60750000	1.63922e+07
EPHA2	No	ENST00000358432	0		31751	17	3964	0	60750000	16466707
ARHGEF19	No	ENST00000270747	0		14506	16	3029	0	60750000	1.65319e+07
C1orf134	No	ENST00000375605	0		671	2	252	0	60750000	16555703
RSG1	No	ENST00000375599	0		5463	5	1545	0	60750000	16560926
FBXO42	No	ENST00000375592	0		105616	10	6202	0	60750000	1.66261e+07
SZRD1	No	ENST00000375590	0		28870	4	1343	0	60750000	1.67082e+07
SPATA21	No	ENST00000335496	3		38782	13	2015	0	60750000	1.67445e+07
NECAP2	No	ENST00000443980	0		19342	7	1929	0	60750000	1.67769e+07
FAM231B	No	ENST00000601199	0		510	1	510	3	60750000	1.68658e+07
NBPF1	No	ENST00000430580	0		51169	29	5932	6	60750000	16914398
FAM231A	No	ENST00000434336	0		510	1	510	2	60750000	1.69998e+07
FAM231C	No	ENST00000600179	0		510	1	510	3	60750000	1.70607e+07
CROCC	No	ENST00000375541	0		51030	37	6656	4	60750000	1.7274e+07
MFAP2	No	ENST00000375535	0		6334	9	1260	3	60750000	1.73042e+07
ATP13A2	No	ENST00000326735	1		25815	29	3840	3	60750000	17325360
SDHB	No	ENST00000375499	0		35449	8	1153	3	60750000	17362941
PADI2	No	ENST00000375486	2		52675	16	4345	3	60750000	17419593
PADI1	No	ENST00000375471	0		40880	16	3846	3	60750000	1.75521e+07
PADI3	No	ENST00000375460	3		35136	16	3189	3	60750000	1.75932e+07
PADI4	No	ENST00000375448	1		55808	16	2267	3	60750000	1.76626e+07
AC004824.2	No	ENST00000602074	2		20564	6	339	3	60750000	1.76658e+07
RCC2	Yes	ENST00000375433	0		29886	12	2030	3	60750000	1.77501e+07
ARHGEF10L	Yes	ENST00000361221	1		158035	29	4488	3	60750000	17945347
ACTL8	Yes	ENST00000375406	0		71751	3	1861	3	60750000	18117683
IGSF21	No	ENST00000251296	0		270737	10	1943	3	60750000	18569608
KLHDC7A	No	ENST00000400664	0		5055	1	5055	3	60750000	18809951
PAX7	No	ENST00000375375	0		105133	8	2260	3	60750000	19010066
TAS1R2	No	ENST00000375371	0		20084	6	2542	3	60750000	1.91761e+07
ALDH4A1	No	ENST00000290597	0		31122	16	2122	3	60750000	1.92135e+07
IFFO2	No	ENST00000455833	0		52406	9	6188	3	60750000	1.9257e+07
UBR4	No	ENST00000375267	1		135747	107	15945	3	60750000	19468873
EMC1	No	ENST00000477853	0		35889	23	6664	3	60750000	19560102
MRTO4	No	ENST00000330263	0		8590	8	2315	3	60750000	1.95823e+07
AKR7A3	No	ENST00000361640	2		6693	7	1710	4	60750000	19612398
AKR7A2	No	ENST00000235835	0		8182	7	1362	3	60750000	1.96345e+07
PQLC2	No	ENST00000375153	0		16953	8	2153	3	60750000	19647298
CAPZB	No	ENST00000433834	0		145306	9	1462	3	60750000	1.97385e+07
MINOS1-NBL1	No	ENST00000602662	0		61077	4	1623	3	60750000	19954011
MINOS1	No	ENST00000322753	1		32831	4	3712	3	60750000	19939899
NBL1	No	ENST00000289749	0		13897	4	731	3	60750000	19976674
HTR6	No	ENST00000289753	0		14276	3	1984	3	60750000	1.99989e+07
TMCO4	No	ENST00000294543	2		117705	16	2974	3	60750000	20067558
RNF186	No	ENST00000375121	0		1249	1	1249	3	60750000	20141147
OTUD3	No	ENST00000375120	0		30433	8	6397	3	60750000	20224222
PLA2G2E	No	ENST00000375116	0		3609	4	785	3	60750000	20248306
PLA2G2A	No	ENST00000375111	0		4979	6	970	3	60750000	20304420
PLA2G5	No	ENST00000375108	0		20961	5	1161	3	60750000	20407181
PLA2G2D	No	ENST00000375105	0		7619	4	2672	3	60750000	20442241
PLA2G2F	No	ENST00000375102	0		11061	5	2723	3	60750000	20471349
PLA2G2C	No	ENST00000247992	1		11204	3	453	3	60750000	2.04961e+07
UBXN10	No	ENST00000375099	0		9964	2	5571	3	60750000	2.05176e+07
VWA5B1	No	ENST00000375079	1		63345	22	3859	3	60750000	20649084
CAMK2N1	No	ENST00000375078	0		3830	2	2336	3	60750000	2.08108e+07
MUL1	No	ENST00000264198	0		8712	4	2436	3	60750000	2.08303e+07
FAM43B	No	ENST00000332947	0		2581	1	2581	3	60750000	20880222
CDA	No	ENST00000375071	2		29961	4	963	3	60750000	20930421
PINK1	No	ENST00000321556	0		18057	8	2660	3	60750000	20968976
DDOST	No	ENST00000375048	0		9731	11	2079	3	60750000	20983135
KIF17	No	ENST00000247986	1		54002	15	3969	3	60750000	2.10175e+07
SH2D5	No	ENST00000444387	1		11009	10	1934	3	60750000	21053525
HP1BP3	No	ENST00000312239	0		44028	13	3938	3	60750000	2.10912e+07
EIF4G3	No	ENST00000374937	0		243751	32	5046	3	60750000	21255578
ECE1	No	ENST00000374893	0		70631	19	2484	3	60750000	21581667
NBPF3	No	ENST00000318249	2		44762	15	3765	0	60750000	2.1789e+07
ALPL	No	ENST00000374832	1		26734	12	2193	0	60750000	2.18911e+07
RAP1GAP	No	ENST00000374763	0		23821	23	3334	0	60750000	21934624
USP48	No	ENST00000529637	0		103625	27	3228	0	60750000	22057672
LDLRAD2	No	ENST00000344642	0		12957	5	4012	0	60750000	22145236
HSPG2	No	ENST00000374695	1		115053	97	14327	0	60750000	22206264
CELA3B	No	ENST00000337107	4		12324	8	897	1	60750000	2.23097e+07
CELA3A	No	ENST00000290122	3		10867	8	887	1	60750000	22333582
CDC42	No	ENST00000421089	1		39079	7	1106	0	60750000	22398743
WNT4	No	ENST00000290167	0		25662	5	3845	0	60750000	2.24566e+07
ZBTB40	No	ENST00000375647	1		79288	18	8685	0	60750000	2.2818e+07
EPHA8	No	ENST00000166244	1		40031	17	4943	0	60750000	22910072
C1QA	No	ENST00000374642	0		3103	3	1143	0	60750000	22964550
C1QC	No	ENST00000374637	0		4235	3	1089	0	60750000	22972263
C1QB	No	ENST00000314933	0		8348	3	1044	0	60750000	2.29839e+07
EPHB2	No	ENST00000400191	0		204361	17	4641	0	60750000	23139638
LACTBL1	No	ENST00000426928	1		12296	6	1641	0	60750000	2.32857e+07
C1orf234	No	ENST00000440767	1		3191	2	509	0	60750000	23338922
KDM1A	No	ENST00000400181	0		64196	21	3059	0	60750000	2.33781e+07
LUZP1	No	ENST00000302291	1		93779	5	8898	0	60750000	23457412
HTR1D	No	ENST00000314113	1		3763	2	1200	0	60750000	23518874
HNRNPR	No	ENST00000374616	0		34528	11	2691	0	60750000	2.36535e+07
ZNF436	No	ENST00000314011	0		9995	4	4071	0	60750000	23690938
C1orf213	No	ENST00000335648	0		2547	1	2547	0	60750000	23697002
TCEA3	No	ENST00000450454	0		43680	11	1559	0	60750000	2.37294e+07
ASAP3	No	ENST00000336689	2		55616	25	4050	0	60750000	2.37829e+07
E2F2	No	ENST00000361729	2		24791	7	5191	0	60750000	23845317
ID3	No	ENST00000374561	0		1877	3	1251	0	60750000	23885347
MDS2	No	ENST00000374555	3		13235	7	1029	0	60750000	23960441
RPL11	No	ENST00000374550	0		4647	6	634	0	60750000	24020592
TCEB3	No	ENST00000418390	0		18905	11	5154	0	60750000	24079097
PITHD1	No	ENST00000246151	0		9828	6	1603	0	60750000	2.41098e+07
LYPLA2	No	ENST00000374514	0		4570	10	1810	0	60750000	2.41197e+07
GALE	No	ENST00000374497	0		4803	12	1488	0	60750000	24124491
HMGCL	No	ENST00000374490	2		23575	9	1600	0	60750000	24140162
FUCA1	No	ENST00000374479	0		23218	8	2047	0	60750000	2.41832e+07
CNR2	No	ENST00000374472	0		42837	2	5254	0	60750000	24218434
PNRC2	No	ENST00000334351	1		3651	3	2416	0	60750000	24288127
SRSF10	No	ENST00000492112	0		9956	6	1631	0	60750000	2.43018e+07
MYOM3	No	ENST00000330966	1		56135	37	5809	0	60750000	24410598
IL22RA1	No	ENST00000270800	1		23351	7	2798	0	60750000	24457936
IFNLR1	No	ENST00000327535	2		33105	7	4549	0	60750000	24497199
GRHL3	No	ENST00000350501	0		45058	16	2119	0	60750000	2.46684e+07
STPG1	No	ENST00000337248	0		56704	9	2646	0	60750000	2.47119e+07
NIPAL3	No	ENST00000374399	0		53514	12	1711	0	60750000	2.4769e+07
RCAN3	No	ENST00000374395	1		38144	5	6802	0	60750000	2.48485e+07
NCMAP	No	ENST00000374392	1		53215	4	3953	0	60750000	24909209
SRRM1	No	ENST00000447431	0		29384	18	3175	0	60750000	2.49845e+07
CLIC4	No	ENST00000374379	1		98968	6	4346	0	60750000	2.51213e+07
RUNX3	No	ENST00000338888	1		63956	7	2629	0	60750000	2.52595e+07
SYF2	No	ENST00000236273	0		9815	7	1345	0	60750000	25554077
C1orf63	No	ENST00000417642	0		5199	6	1442	0	60750000	25571346
RHD	No	ENST00000342055	5		56664	9	1557	1	60750000	2.56274e+07
TMEM50A	No	ENST00000374358	0		24445	7	2683	1	60750000	25676630
RHCE	No	ENST00000294413	3		58597	10	1591	0	60750000	25718038
TMEM57	No	ENST00000374343	0		69290	11	3917	0	60750000	2.57921e+07
LDLRAP1	No	ENST00000374338	0		25307	9	2940	0	60750000	25882724
MAN1C1	No	ENST00000374332	0		168740	12	4641	0	60750000	2.60283e+07
SEPN1	No	ENST00000361547	2		18047	13	4332	0	60750000	26135690
MTFR1L	No	ENST00000374300	0		12111	7	2053	0	60750000	26153374
AL020996.1	No	ENST00000536896	0		2077	1	2077	0	60750000	26146250
AUNIP	No	ENST00000538789	0		27490	4	1336	0	60750000	2.61722e+07
PAQR7	No	ENST00000374296	0		10044	2	3297	0	60750000	2.61927e+07
STMN1	No	ENST00000426559	1		21027	5	948	0	60750000	26222444
PAFAH2	No	ENST00000374282	1		38391	11	3581	0	60750000	26305453
EXTL1	No	ENST00000374280	1		14685	11	4015	0	60750000	26355613
SLC30A2	No	ENST00000374276	1		8112	8	2494	0	60750000	2.63686e+07
TRIM63	No	ENST00000374272	0		16330	9	1770	0	60750000	2.6386e+07
PDIK1L	No	ENST00000374269	0		12185	3	2566	0	60750000	26444432
FAM110D	No	ENST00000374268	0		3609	2	1524	0	60750000	26487315
ZNF593	No	ENST00000270812	0		2119	2	1885	0	60750000	26497492
CNKSR1	No	ENST00000374253	2		12376	21	2538	0	60750000	2.65102e+07
CATSPER4	No	ENST00000338855	0		11043	9	1516	0	60750000	26522573
CEP85	No	ENST00000252992	0		44607	14	3935	0	60750000	26582996
SH3BGRL3	No	ENST00000270792	1		2341	3	1655	0	60750000	26606837
UBXN11	No	ENST00000374221	3		24362	16	1792	0	60750000	2.6621e+07
CD52	No	ENST00000374213	0		2567	2	468	0	60750000	26645731
AIM1L	No	ENST00000527815	0		22227	19	2523	0	60750000	26659463
ZNF683	No	ENST00000403843	1		11102	7	1670	0	60750000	2.66937e+07
LIN28A	No	ENST00000254231	0		18903	5	3458	0	60750000	26746759
DHDDS	No	ENST00000360009	1		38940	9	3245	0	60750000	2.67783e+07
HMGN2	No	ENST00000361427	0		3454	6	1191	0	60750000	2.68007e+07
RPS6KA1	No	ENST00000531382	0		28425	21	2359	0	60750000	26886555
ARID1A	No	ENST00000324856	0		86072	20	8577	0	60750000	2.70656e+07
PIGV	No	ENST00000078527	2		10404	4	2367	0	60750000	2.71197e+07
ZDHHC18	No	ENST00000374142	0		30892	8	5020	0	60750000	2.71686e+07
SFN	No	ENST00000339276	0		1315	1	1315	0	60750000	27190290
GPN2	No	ENST00000374135	0		14165	5	4678	0	60750000	27209706
GPATCH3	No	ENST00000361720	2		9978	7	2123	0	60750000	2.7222e+07
NUDC	No	ENST00000321265	0		25137	9	1800	0	60750000	27260785
NR0B2	No	ENST00000254227	0		2478	2	1156	0	60750000	2.72392e+07
C1orf172	No	ENST00000320567	0		10845	4	1793	0	60750000	27281475
TRNP1	No	ENST00000522111	0		7192	2	1958	0	60750000	2.73238e+07
FAM46B	No	ENST00000289166	0		7817	2	2368	0	60750000	27335419
SLC9A1	No	ENST00000263980	1		56096	12	4516	0	60750000	2.74534e+07
WDTC1	No	ENST00000319394	1		74104	16	4805	0	60750000	2.75981e+07
TMEM222	No	ENST00000374076	0		14241	6	1599	0	60750000	27655771
SYTL1	No	ENST00000543823	1		9058	14	2229	0	60750000	2.76759e+07
MAP3K6	No	ENST00000357582	1		11476	29	4136	0	60750000	2.76876e+07
FCN3	No	ENST00000270879	0		5713	8	1030	0	60750000	27698459
CD164L2	No	ENST00000374030	1		4205	6	993	0	60750000	27707768
GPR3	No	ENST00000374024	0		3171	2	2115	0	60750000	27720733
WASF2	No	ENST00000430629	1		85940	9	5666	0	60750000	2.77737e+07
AHDC1	No	ENST00000247087	1		69557	6	6334	0	60750000	27895324
FGR	No	ENST00000374003	0		13901	13	2021	0	60750000	27946130
IFI6	No	ENST00000339145	0		6115	5	822	0	60750000	27995632
FAM76A	No	ENST00000010299	0		34525	10	1050	0	60750000	28069830
STX12	No	ENST00000373943	0		51270	9	3079	0	60750000	2.81253e+07
PPP1R8	No	ENST00000311772	0		20899	7	2344	0	60750000	28167738
AL109927.1	No	ENST00000601459	0		171	1	171	0	60750000	28177170
THEMIS2	No	ENST00000373921	0		14106	6	2687	0	60750000	2.82061e+07
RPA2	No	ENST00000313433	0		22441	8	1237	0	60750000	28229804
SMPDL3B	No	ENST00000373894	1		24165	8	1878	0	60750000	28273586
XKR8	No	ENST00000373884	1		8635	3	2692	0	60750000	28290290
EYA3	No	ENST00000373871	0		118353	18	6085	0	60750000	28356031
PTAFR	No	ENST00000305392	0		44201	2	1539	0	60750000	28498284
DNAJC8	No	ENST00000263697	0		32469	9	1480	1	60750000	28543302
AL353354.1	No	ENST00000321830	0		140	2	66	0	60750000	2.85271e+07
AL353354.2	No	ENST00000596102	0		350	1	350	0	60750000	2.85272e+07
ATPIF1	No	ENST00000335514	0		1968	3	494	0	60750000	2.85636e+07
SESN2	No	ENST00000253063	0		22965	10	3453	0	60750000	28597520
MED18	No	ENST00000373842	0		6928	3	1831	0	60750000	2.8659e+07
PHACTR4	No	ENST00000373836	4		62139	13	6112	0	60750000	28795751
RCC1	No	ENST00000373831	0		19908	11	1577	0	60750000	2.88547e+07
TRNAU1AP	No	ENST00000373830	2		25455	9	1793	0	60750000	28892324
TAF12	No	ENST00000263974	0		39905	6	1359	0	60750000	28949565
RAB42	No	ENST00000373826	1		3244	2	1950	0	60750000	2.89203e+07
GMEB1	No	ENST00000294409	0		46094	10	1912	0	60750000	2.90183e+07
YTHDF2	No	ENST00000373812	0		33017	5	2925	0	60750000	29079779
OPRD1	No	ENST00000234961	0		51555	3	1774	0	60750000	29164431
EPB41	No	ENST00000343067	0		232930	21	5930	0	60750000	2.93301e+07
TMEM200B	No	ENST00000420504	0		3068	2	2553	0	60750000	2.94475e+07
SRSF4	No	ENST00000373795	0		34245	6	2387	0	60750000	29491377
MECR	No	ENST00000263702	0		37116	10	1353	0	60750000	2.95389e+07
PTPRU	No	ENST00000345512	1		89146	31	4470	0	60750000	2.96076e+07
MATN1	No	ENST00000373765	0		12311	8	3832	0	60750000	31190279
LAPTM5	No	ENST00000294507	0		25352	8	2223	0	60750000	3.1218e+07
SDC3	No	ENST00000339394	0		35627	5	1580	0	60750000	31363795
PUM1	No	ENST00000373741	1		133142	22	4242	0	60750000	3.14723e+07
NKAIN1	No	ENST00000373736	0		59810	7	2589	0	60750000	3.16825e+07
SNRNP40	No	ENST00000446633	1		36867	11	1483	0	60750000	31751229
ZCCHC17	No	ENST00000422613	0		67517	7	1137	0	60750000	31803641
FABP3	No	ENST00000373713	0		7452	4	725	0	60750000	3.18422e+07
SERINC2	No	ENST00000373710	0		25113	11	2146	0	60750000	31894968
AC114494.1	No	ENST00000596131	0		423	1	423	0	60750000	31902403
TINAGL1	No	ENST00000271064	0		11152	12	2187	0	60750000	3.20477e+07
HCRTR1	No	ENST00000373706	0		8152	7	1642	0	60750000	3.20887e+07
PEF1	No	ENST00000373703	0		15026	5	1629	0	60750000	3.2103e+07
COL16A1	No	ENST00000271069	0		51921	72	5584	0	60750000	32143808
BAI2	No	ENST00000373658	0		36919	33	5403	0	60750000	32211177
SPOCD1	No	ENST00000360482	0		25628	16	3960	0	60750000	3.22688e+07
PTP4A2	No	ENST00000344035	3		31967	6	3929	0	60750000	32388005
AL136115.1	No	ENST00000391369	0		1572	1	1572	0	60750000	3.238e+07
KHDRBS1	No	ENST00000327300	0		30054	9	2757	0	60750000	3.24945e+07
TMEM39B	No	ENST00000336294	0		29960	9	1813	0	60750000	3.25535e+07
KPNA6	No	ENST00000545542	0		28205	14	1942	0	60750000	32622682
TXLNA	No	ENST00000373609	0		18221	10	5012	0	60750000	32654776
CCDC28B	No	ENST00000421922	0		4755	5	1415	0	60750000	32668611
IQCC	No	ENST00000537469	1		3053	5	2293	0	60750000	32672762
DCDC2B	No	ENST00000409358	0		7103	9	1349	0	60750000	32678246
TMEM234	No	ENST00000373593	0		6147	4	1411	0	60750000	32684871
EIF3I	No	ENST00000373586	0		9235	11	1458	0	60750000	32692588
FAM167B	No	ENST00000373582	0		1624	2	936	0	60750000	3.27136e+07
LCK	No	ENST00000333070	0		12031	13	2166	0	60750000	32745748
HDAC1	No	ENST00000373548	0		41550	14	2124	0	60750000	3.27785e+07
MARCKSL1	No	ENST00000329421	0		2548	2	1699	0	60750000	3.28007e+07
TSSK3	No	ENST00000373534	0		2116	2	1368	0	60750000	3.28289e+07
FAM229A	No	ENST00000432622	0		974	3	699	0	60750000	3.28274e+07
BSDC1	No	ENST00000341071	0		29256	10	4599	0	60750000	3.28454e+07
ZBTB8B	No	ENST00000609129	0		31618	4	12834	0	60750000	3.29465e+07
ZBTB8A	No	ENST00000373510	1		66513	5	7075	0	60750000	33038284
ZBTB8OS	No	ENST00000468695	1		29765	7	1601	0	60750000	33101303
RBBP4	No	ENST00000373493	1		35064	12	7943	0	60750000	3.31343e+07
SYNC	No	ENST00000409190	2		22760	5	3398	0	60750000	3.31573e+07
KIAA1522	No	ENST00000401073	1		33086	7	5438	0	60750000	3.3224e+07
YARS	No	ENST00000373477	1		42915	13	3238	0	60750000	33262297
S100PBP	No	ENST00000373475	1		41321	7	4318	0	60750000	33303816
FNDC5	No	ENST00000373471	1		8546	6	2732	0	60750000	3.33321e+07
HPCA	No	ENST00000373467	0		8212	4	1468	0	60750000	3.33561e+07
TMEM54	No	ENST00000373463	0		6764	6	999	0	60750000	3.33636e+07
RNF19B	No	ENST00000373456	0		28241	9	2560	0	60750000	33416166
FKSG48	No	ENST00000594612	0		375	1	375	0	60750000	33439455
AK2	No	ENST00000354858	1		23949	6	1021	0	60750000	33490619
ADC	No	ENST00000373441	0		37933	9	1443	0	60750000	33566817
TRIM62	No	ENST00000291416	0		36265	5	3437	0	60750000	33629135
ZNF362	No	ENST00000373428	0		30145	8	2936	0	60750000	33751248
A3GALT2	No	ENST00000442999	1		14333	5	1023	0	60750000	33779533
PHC2	No	ENST00000419414	1		106042	15	3360	0	60750000	3.38432e+07
ZSCAN20	No	ENST00000361328	0		23862	8	4316	0	60750000	3.39502e+07
CSMD2	No	ENST00000373381	2		651263	71	13684	0	60750000	34305244
HMGB4	No	ENST00000519684	0		4317	2	2343	0	60750000	34328234
C1orf94	No	ENST00000488417	0		41462	7	2287	0	60750000	3.4664e+07
SMIM12	No	ENST00000417239	0		3357	3	684	0	60750000	35322968
GJB5	No	ENST00000338513	0		3466	2	1355	0	60750000	3.52224e+07
GJB4	No	ENST00000339480	0		3984	2	2840	0	60750000	3.52273e+07
GJB3	No	ENST00000373362	0		4092	2	1797	0	60750000	3.52499e+07
GJA4	No	ENST00000342280	0		2750	2	1622	0	60750000	3.526e+07
DLGAP3	No	ENST00000235180	0		39948	10	3587	0	60750000	3.5351e+07
ZMYM6NB	No	ENST00000373337	0		3819	3	922	0	60750000	35449045
ZMYM6	No	ENST00000357182	0		44989	16	4330	0	60750000	35475075
ZMYM1	No	ENST00000359858	0		36489	10	4175	0	60750000	35563212
SFPQ	No	ENST00000357214	1		10217	10	3747	0	60750000	35653641
ZMYM4	No	ENST00000314607	0		152978	30	6994	0	60750000	3.58111e+07
KIAA0319L	No	ENST00000325722	0		123924	21	4789	0	60750000	3.59611e+07
NCDN	No	ENST00000356090	0		8988	8	3433	0	60750000	3.60279e+07
TFAP2E	No	ENST00000373235	1		21959	7	2189	0	60750000	36049950
PSMB2	No	ENST00000373237	0		40261	6	2701	0	60750000	36087315
C1orf216	No	ENST00000270815	0		5598	2	3218	0	60750000	3.61823e+07
CLSPN	No	ENST00000318121	0		33524	25	4169	0	60750000	3.62188e+07
AGO4	No	ENST00000373210	1		49719	18	7116	0	60750000	36298632
AGO1	No	ENST00000373204	0		46402	19	12790	0	60750000	3.6372e+07
AGO3	No	ENST00000373191	1		141423	19	19687	0	60750000	36467390
TEKT2	No	ENST00000207457	1		4201	10	1509	0	60750000	36551776
ADPRHL2	No	ENST00000373178	0		5058	6	1668	0	60750000	3.6557e+07
COL8A2	No	ENST00000303143	0		5014	2	4452	0	60750000	3.65633e+07
TRAPPC3	No	ENST00000373166	0		12898	5	1265	0	60750000	3.66086e+07
MAP7D1	No	ENST00000373151	0		24639	17	3324	0	60750000	36634122
THRAP3	No	ENST00000354618	1		80942	12	4432	0	60750000	3.67305e+07
SH3D21	No	ENST00000453908	1		14955	16	2519	0	60750000	36779471
EVA1B	No	ENST00000270824	0		2124	3	1054	0	60750000	3.67887e+07
RP11-268J15.5	No	ENST00000373137	0		5488	2	1838	0	60750000	3.67921e+07
STK40	No	ENST00000373130	0		46265	11	3628	0	60750000	36828357
LSM10	No	ENST00000315732	0		4463	2	850	0	60750000	36861262
OSCP1	No	ENST00000356637	1		32524	11	1463	0	60750000	3.68998e+07
MRPS15	No	ENST00000373116	0		8720	8	1006	0	60750000	3.69257e+07
CSF3R	No	ENST00000373103	0		17236	17	3454	0	60750000	3.69403e+07
GRIK3	No	ENST00000373091	0		238599	16	9101	0	60750000	37380427
ZC3H12A	No	ENST00000373087	0		9828	6	2684	0	60750000	3.79451e+07
MEAF6	No	ENST00000373075	0		22189	8	2147	0	60750000	37969270
SNIP1	No	ENST00000296215	0		19854	4	4563	0	60750000	3.801e+07
DNALI1	No	ENST00000296218	0		9939	6	2649	0	60750000	38027489
GNL2	No	ENST00000373062	1		29106	16	2334	0	60750000	3.8047e+07
RSPO1	No	ENST00000356545	0		23541	9	2985	0	60750000	38088721
C1orf109	No	ENST00000358011	0		8951	5	2355	0	60750000	38151717
CDCA8	No	ENST00000327331	0		17233	11	2303	0	60750000	38166769
EPHA10	No	ENST00000427468	0		51178	20	3461	0	60750000	3.82051e+07
MANEAL	No	ENST00000373045	0		7332	4	2685	0	60750000	3.82631e+07
YRDC	No	ENST00000373044	0		5242	5	1826	0	60750000	3.82712e+07
C1orf122	No	ENST00000446260	0		1045	2	800	0	60750000	38274604
MTF1	No	ENST00000373036	0		50054	11	7972	0	60750000	3.83003e+07
AL929472.1	No	ENST00000448796	0		1655	2	45	0	60750000	38293059
INPP5B	No	ENST00000373023	1		86361	24	4694	0	60750000	38369549
SF3A3	No	ENST00000373019	0		33947	17	3673	0	60750000	38439620
FHL3	No	ENST00000373016	1		8736	6	1647	0	60750000	3.84668e+07
UTP11L	No	ENST00000373014	0		12083	8	2019	0	60750000	38484455
POU3F1	No	ENST00000373012	0		2928	1	2928	0	60750000	3.8511e+07
RRAGC	No	ENST00000373001	0		21626	7	2732	0	60750000	3.93147e+07
MYCBP	No	ENST00000397572	0		11142	5	2818	0	60750000	3.93342e+07
GJA9	No	ENST00000357771	0		7551	2	2313	0	60750000	39343514
RHBDL2	No	ENST00000372985	2		43140	8	1286	0	60750000	3.93736e+07
AKIRIN1	No	ENST00000432648	0		14837	5	2741	0	60750000	39464313
NDUFS5	No	ENST00000372967	1		8319	3	544	0	60750000	39496149
MACF1	No	ENST00000567887	2		403116	101	24319	0	60750000	3.97513e+07
KIAA0754	No	ENST00000530275	0		6004	1	6004	0	60750000	3.98792e+07
BMP8A	No	ENST00000331593	1		34290	7	1692	0	60750000	3.99745e+07
PABPC4	No	ENST00000372858	0		15586	16	2753	0	60750000	4.00343e+07
HEYL	No	ENST00000372852	0		15793	5	3661	0	60750000	40097721
NT5C1A	No	ENST00000235628	1		12918	6	1107	0	60750000	4.01313e+07
HPCAL4	No	ENST00000372844	0		13042	4	4856	0	60750000	4.01508e+07
PPIE	No	ENST00000372830	0		25014	11	1198	0	60750000	4.02171e+07
BMP8B	No	ENST00000372827	1		31680	7	4822	0	60750000	4.02387e+07
OXCT2	No	ENST00000327582	0		1826	1	1826	0	60750000	4.02361e+07
TRIT1	No	ENST00000316891	1		42456	11	2112	0	60750000	4.0328e+07
MYCL	No	ENST00000397332	0		6588	3	3256	0	60750000	4.03644e+07
MFSD2A	No	ENST00000372809	0		14817	14	2173	0	60750000	40428230
CAP1	No	ENST00000372792	0		30787	13	1496	0	60750000	40521814
PPT1	No	ENST00000433473	0		24997	9	2740	0	60750000	40550877
RLF	No	ENST00000372771	0		79549	8	6246	0	60750000	40666819
TMCO2	No	ENST00000372766	0		3791	2	739	0	60750000	40715468
ZMPSTE24	No	ENST00000372759	1		36078	10	3108	0	60750000	4.07418e+07
COL9A2	No	ENST00000372748	0		16808	32	2862	0	60750000	4.07746e+07
SMAP2	No	ENST00000372718	0		49630	10	2939	0	60750000	4.08642e+07
ZFP69B	No	ENST00000411995	2		13612	6	2109	0	60750000	4.09226e+07
ZFP69	No	ENST00000372705	0		18659	6	2104	0	60750000	40952631
EXO5	No	ENST00000296380	2		7796	3	2217	0	60750000	4.09783e+07
ZNF684	No	ENST00000372699	2		16609	5	2097	0	60750000	41005537
RIMS3	No	ENST00000372683	0		39232	8	1408	0	60750000	4.11115e+07
NFYC	No	ENST00000308733	0		32766	10	2158	0	60750000	4.12209e+07
KCNQ4	No	ENST00000347132	0		56441	14	4099	0	60750000	41277904
CITED4	No	ENST00000372638	0		1290	1	1290	0	60750000	4.13274e+07
CTPS1	No	ENST00000372616	0		28619	18	2037	0	60750000	41463142
SLFNL1	No	ENST00000302946	0		6119	5	1951	0	60750000	41484328
SCMH1	No	ENST00000326197	0		133697	15	3275	0	60750000	41559722
FOXO6	No	ENST00000372591	0		21669	2	2398	0	60750000	41838428
EDN2	No	ENST00000372587	0		5897	5	1241	0	60750000	41947394
HIVEP3	No	ENST00000247584	1		190989	8	8465	0	60750000	42071178
GUCA2B	No	ENST00000372581	0		2404	3	597	0	60750000	4.26203e+07
GUCA2A	No	ENST00000357001	0		2028	3	569	0	60750000	4.26294e+07
FOXJ3	No	ENST00000361346	1		158688	13	5225	0	60750000	4.27216e+07
RIMKLA	No	ENST00000431473	0		41773	5	8909	0	60750000	42867363
ZMYND12	No	ENST00000372565	1		25939	8	1775	0	60750000	42908969
PPCS	No	ENST00000372561	0		3856	3	1431	0	60750000	4.29242e+07
CCDC30	No	ENST00000340612	0		117856	15	2664	0	60750000	4.30611e+07
PPIH	No	ENST00000304979	1		18334	10	752	0	60750000	4.31333e+07
YBX1	No	ENST00000436427	1		19363	7	1524	0	60750000	43158339
CLDN19	No	ENST00000296387	0		7162	5	2859	0	60750000	4.32023e+07
LEPRE1	No	ENST00000236040	0		20638	14	2993	0	60750000	4.32224e+07
C1orf50	No	ENST00000421630	0		8489	5	769	0	60750000	43259724
CCDC23	No	ENST00000372521	0		10197	3	658	0	60750000	43277825
ERMAP	No	ENST00000372514	0		19430	11	3369	0	60750000	4.33009e+07
ZNF691	No	ENST00000397044	0		5292	3	1452	0	60750000	4.3315e+07
SLC2A1	No	ENST00000426263	0		33450	10	3318	0	60750000	4.34078e+07
FAM183A	No	ENST00000409396	1		8357	4	448	0	60750000	43617772
EBNA1BP2	No	ENST00000431635	0		8396	10	1503	0	60750000	4.3634e+07
WDR65	No	ENST00000372492	1		82210	23	4244	0	60750000	4.36789e+07
TMEM125	No	ENST00000432792	1		3978	4	1850	0	60750000	4.37377e+07
C1orf210	No	ENST00000423420	0		2957	3	629	0	60750000	43749810
TIE1	No	ENST00000372476	0		22116	23	3882	0	60750000	4.37777e+07
MPL	No	ENST00000372470	0		14966	12	1950	0	60750000	4.3811e+07
CDC20	No	ENST00000310955	0		4249	11	1675	0	60750000	43826750
ELOVL1	No	ENST00000372458	0		4622	8	1477	0	60750000	4.38314e+07
MED8	No	ENST00000290663	0		5892	8	1483	0	60750000	4.38525e+07
SZT2	No	ENST00000562955	1		62665	71	12281	0	60750000	43886972
HYI	No	ENST00000372434	0		2672	9	1025	0	60750000	4.39182e+07
PTPRF	No	ENST00000359947	1		92791	34	7727	0	60750000	44042942
KDM4A	No	ENST00000372396	0		55358	22	4474	0	60750000	4.41435e+07
ST3GAL3	No	ENST00000262915	0		223613	13	2449	0	60750000	44285024
ARTN	No	ENST00000438616	0		959	2	889	0	60750000	44401958
IPO13	No	ENST00000372343	0		21084	20	3894	0	60750000	4.44232e+07
DPH2	No	ENST00000255108	0		3366	6	2472	0	60750000	4.44374e+07
ATP6V0B	No	ENST00000532642	0		3270	7	1685	0	60750000	4.44423e+07
B4GALT2	No	ENST00000309519	0		10493	7	1262	0	60750000	44450905
CCDC24	No	ENST00000372318	0		4921	9	1463	0	60750000	44459740
SLC6A9	No	ENST00000360584	0		19798	14	2330	0	60750000	4.44731e+07
KLF17	No	ENST00000372299	0		16291	4	3131	0	60750000	44592667
DMAP1	No	ENST00000315913	0		7194	11	1552	0	60750000	4.46828e+07
ERI3	No	ENST00000372257	0		134139	9	1684	0	60750000	44753811
RNF220	No	ENST00000355387	0		246530	15	3099	0	60750000	4.49941e+07
TMEM53	No	ENST00000372237	0		21309	3	2310	0	60750000	45129573
C1orf228	No	ENST00000458657	1		50879	13	1818	0	60750000	45165824
KIF2C	No	ENST00000372224	0		27948	21	2879	0	60750000	4.52195e+07
RPS8	No	ENST00000396651	0		3343	6	881	0	60750000	45242780
BEST4	No	ENST00000372207	1		4121	9	2047	0	60750000	45251317
PLK3	No	ENST00000372201	0		5766	15	2492	0	60750000	4.52688e+07
TCTEX1D4	No	ENST00000339355	0		763	1	763	0	60750000	45271966
BTBD19	No	ENST00000450269	1		5648	8	1572	0	60750000	4.5277e+07
PTCH2	No	ENST00000372192	0		21131	22	4225	0	60750000	45298170
EIF2B3	No	ENST00000360403	1		135833	12	1659	0	60750000	45384366
HECTD3	No	ENST00000372172	0		8790	21	3610	0	60750000	4.54726e+07
UROD	No	ENST00000246337	1		3429	10	1300	0	60750000	45479533
ZSWIM5	No	ENST00000359600	0		190158	14	5819	0	60750000	4.55771e+07
HPDL	No	ENST00000334815	0		1803	1	1803	0	60750000	45793446
MUTYH	No	ENST00000450313	0		11228	16	1929	0	60750000	4.58005e+07
TOE1	No	ENST00000372090	0		4306	8	2389	0	60750000	4.58075e+07
TESK2	No	ENST00000372086	2		147284	11	3074	0	60750000	4.58832e+07
CCDC163P	No	ENST00000488405	0		3643	4	919	0	60750000	45963704
MMACHC	No	ENST00000401061	1		11015	4	2981	0	60750000	45971232
PRDX1	No	ENST00000262746	1		10902	6	1233	0	60750000	4.59822e+07
AKR1A1	No	ENST00000351829	0		18983	9	1166	0	60750000	46026230
NASP	No	ENST00000402363	1		34200	16	2645	0	60750000	4.60668e+07
CCDC17	No	ENST00000528266	0		3947	13	2181	0	60750000	46087756
GPBP1L1	No	ENST00000290795	1		59233	12	3599	0	60750000	46122592
TMEM69	No	ENST00000372025	0		7230	3	2439	0	60750000	4.61565e+07
IPP	No	ENST00000396478	2		51939	9	3113	0	60750000	46190352
MAST2	No	ENST00000361297	1		232512	29	5738	0	60750000	4.63855e+07
PIK3R3	No	ENST00000540385	1		132828	10	1553	0	60750000	4.65757e+07
TSPAN1	No	ENST00000372003	1		10872	9	1615	0	60750000	4.66462e+07
POMGNT1	No	ENST00000371986	0		9708	23	2388	0	60750000	4.66592e+07
LURAP1	No	ENST00000371980	0		17928	2	1854	0	60750000	4.6678e+07
RAD54L	No	ENST00000371975	0		30741	18	3108	0	60750000	46728774
LRRC41	No	ENST00000343304	0		25209	10	3190	0	60750000	46756676
UQCRH	No	ENST00000311672	1		13146	4	604	0	60750000	4.67759e+07
NSUN4	No	ENST00000474844	0		22015	6	2150	0	60750000	46816856
FAAH	No	ENST00000243167	0		19581	15	2094	0	60750000	46869727
DMBX1	No	ENST00000371956	0		7217	4	2882	0	60750000	46976276
KNCN	No	ENST00000481882	0		4148	4	1037	0	60750000	4.70151e+07
MKNK1	No	ENST00000371946	0		46797	14	2719	0	60750000	47046488
MOB3C	No	ENST00000271139	0		7415	4	2800	0	60750000	47077098
ATPAF1	No	ENST00000576409	0		35718	9	4158	0	60750000	4.71163e+07
EFCAB14	No	ENST00000371933	0		43906	11	5767	0	60750000	4.71628e+07
TEX38	No	ENST00000569393	0		1805	2	904	0	60750000	47138347
CYP4B1	No	ENST00000371923	0		20304	12	2110	0	60750000	4.72749e+07
CYP4A11	No	ENST00000371904	0		12277	13	1760	0	60750000	47400990
CYP4X1	No	ENST00000371901	1		27184	12	2357	0	60750000	4.75028e+07
CYP4Z1	No	ENST00000334194	1		50832	12	1906	0	60750000	4.75586e+07
CYP4A22	No	ENST00000371891	0		12287	12	2535	0	60750000	47609270
PDZK1IP1	No	ENST00000294338	0		6463	4	846	0	60750000	47652496
TAL1	No	ENST00000371883	0		13481	4	5008	0	60750000	47688703
STIL	No	ENST00000371877	1		63999	17	5009	0	60750000	47747813
CMPK1	Yes	ENST00000371873	0		45043	6	2930	0	60750000	47821990
FOXE3	Yes	ENST00000335071	0		1980	1	1980	0	60750000	4.78827e+07
FOXD2	Yes	ENST00000334793	0		4675	1	4675	0	60750000	47904026
TRABD2B	Yes	ENST00000606738	1		236368	7	7034	0	60750000	4.83444e+07
FLJ00388	No	ENST00000594280	0		312	1	312	0	60750000	4.82271e+07
AL109659.1	No	ENST00000601108	0		573	1	573	0	60750000	48569592
SLC5A9	Yes	ENST00000236495	0		25958	15	3272	0	60750000	4.87013e+07
SPATA6	Yes	ENST00000371847	1		176802	13	4973	0	60750000	4.88494e+07
AGBL4	No	ENST00000371839	5		1491059	14	2947	0	60750000	49744056
BEND5	Yes	ENST00000371833	0		49396	6	1716	0	60750000	4.92179e+07
AL645730.2	No	ENST00000448346	1		1885	1	1885	0	60750000	50460932
ELAVL4	No	ENST00000371821	0		93429	7	3349	0	60750000	50622012
DMRTA2	No	ENST00000404795	0		5951	3	3137	0	60750000	50886197
FAF1	No	ENST00000371778	1		519125	20	2419	0	60750000	51166271
CDKN2C	No	ENST00000262662	0		13889	4	2904	0	60750000	51433361
C1orf185	No	ENST00000371759	1		45847	5	909	0	60750000	51590829
RNF11	No	ENST00000242719	0		37185	3	3084	0	60750000	51720535
TTC39A	No	ENST00000447632	0		34953	18	2790	0	60750000	51770406
EPS15	No	ENST00000371733	1		165066	25	5225	0	60750000	5.19025e+07
OSBPL9	No	ENST00000371710	1		172343	24	3875	0	60750000	52168718
NRD1	No	ENST00000354831	0		89615	33	3895	0	60750000	52299670
RAB3B	No	ENST00000371655	4		82809	5	12844	0	60750000	52415032
TXNDC12	No	ENST00000371626	2		36041	7	2396	0	60750000	52503823
KTI12	No	ENST00000371614	0		1714	1	1714	0	60750000	5.24986e+07
BTF3L4	No	ENST00000313334	0		34592	6	4703	0	60750000	5.25391e+07
ZFYVE9	No	ENST00000287727	1		204312	19	4914	0	60750000	5.27102e+07
CC2D1B	No	ENST00000371586	0		15597	24	5638	0	60750000	52824067
ORC1	No	ENST00000371566	0		31557	17	3080	0	60750000	52854281
PRPF38A	No	ENST00000257181	1		16276	10	5274	0	60750000	5.28784e+07
ZCCHC11	No	ENST00000257177	0		129708	30	5743	0	60750000	5.29538e+07
GPX7	No	ENST00000361314	1		6680	3	1228	0	60750000	5.30714e+07
FAM159A	No	ENST00000517870	0		23722	3	748	0	60750000	5.31109e+07
COA7	No	ENST00000371538	0		11531	3	1620	0	60750000	53158273
ZYG11B	No	ENST00000294353	0		100834	14	8093	0	60750000	5.32426e+07
ZYG11A	No	ENST00000371528	2		52263	14	4469	0	60750000	53334539
ECHDC2	No	ENST00000371522	0		25784	10	1509	0	60750000	5.33745e+07
SCP2	No	ENST00000371514	1		124475	16	2811	0	60750000	53455138
PODN	No	ENST00000312553	2		23290	11	3010	0	60750000	5.35395e+07
SLC1A7	No	ENST00000371494	1		55395	11	2637	0	60750000	53580552
CPT2	No	ENST00000371486	0		17769	5	3094	0	60750000	53670985
C1orf123	No	ENST00000294360	0		6519	8	1085	0	60750000	53683030
MAGOH	No	ENST00000371470	0		11719	5	756	0	60750000	53698423
LRP8	No	ENST00000306052	0		82470	19	4467	0	60750000	5.37525e+07
DMRTB1	No	ENST00000371445	0		8090	4	1910	0	60750000	5.39291e+07
GLIS1	No	ENST00000312233	0		227968	10	2812	0	60750000	5.40859e+07
NDC1	No	ENST00000371429	0		73401	18	5134	0	60750000	54267833
YIPF1	No	ENST00000539954	0		35717	10	1196	0	60750000	54338549
DIO1	No	ENST00000361921	0		16900	4	1861	0	60750000	5.43683e+07
HSPB11	No	ENST00000371378	0		28999	6	894	0	60750000	54396746
LRRC42	No	ENST00000319223	1		21816	8	1727	0	60750000	5.44229e+07
LDLRAD1	No	ENST00000371360	0		9298	6	785	0	60750000	5.44792e+07
TMEM59	No	ENST00000234831	0		21763	8	1696	0	60750000	54508230
TCEANC2	No	ENST00000371331	0		42360	4	936	0	60750000	5.4541e+07
AL161915.1	No	ENST00000391366	0		1783	1	1783	0	60750000	54570859
CDCP2	No	ENST00000371330	1		14776	4	2723	0	60750000	5.46121e+07
AL357673.1	No	ENST00000536061	0		2665	1	2665	0	60750000	54636665
CYB5RL	No	ENST00000419823	1		24137	7	3434	0	60750000	54650099
MRPL37	No	ENST00000605337	0		25269	7	1582	0	60750000	54678503
SSBP3	No	ENST00000371320	0		179788	18	2077	0	60750000	5.47822e+07
SSBP3-AS1	No	ENST00000361350	0		1027	1	1027	0	60750000	54704223
ACOT11	No	ENST00000371316	5		90965	17	6369	0	60750000	55059383
FAM151A	No	ENST00000302250	3		14375	8	2005	0	60750000	55082042
MROH7	No	ENST00000421030	0		68467	24	4329	0	60750000	55141699
TTC4	No	ENST00000371281	0		26836	10	2395	0	60750000	5.51949e+07
PARS2	No	ENST00000371279	0		7617	2	2347	0	60750000	55226379
TTC22	No	ENST00000371276	1		21556	7	3345	0	60750000	5.52562e+07
C1orf177	No	ENST00000371273	0		36151	10	1651	0	60750000	55289850
DHCR24	No	ENST00000371269	0		37586	9	4250	0	60750000	5.53341e+07
TMEM61	No	ENST00000371268	0		11502	3	1097	0	60750000	5.54522e+07
BSND	No	ENST00000371265	0		11951	4	3472	0	60750000	55470581
PCSK9	No	ENST00000302118	1		25305	12	3637	0	60750000	55517873
USP24	No	ENST00000294383	1		148755	68	10549	0	60750000	55606409
PPAP2B	No	ENST00000371250	0		84823	6	3292	0	60750000	57002830
PRKAA2	No	ENST00000371244	0		70014	9	9347	0	60750000	5.7146e+07
C1orf168	No	ENST00000343433	1		100568	20	3135	0	60750000	5.72348e+07
C8A	No	ENST00000361249	0		63416	11	2356	0	60750000	5.73522e+07
C8B	No	ENST00000371237	1		36806	12	2037	0	60750000	5.74133e+07
DAB1	No	ENST00000371231	0		280370	15	1802	0	60750000	5.76166e+07
OMA1	No	ENST00000371226	1		66082	9	1935	0	60750000	5.89794e+07
TACSTD2	No	ENST00000371225	0		2068	1	2068	0	60750000	5.90421e+07
MYSM1	No	ENST00000472487	1		45354	20	7785	0	60750000	5.91431e+07
JUN	No	ENST00000371222	1		3321	1	3321	0	60750000	59248125
FGGY	Yes	ENST00000371218	7		465744	17	2052	0	60750000	5.99955e+07
HOOK1	No	ENST00000371208	1		61518	22	5857	0	60750000	6.03113e+07
CYP2J2	No	ENST00000371204	0		33483	9	1896	0	60750000	60375721
C1orf87	No	ENST00000371201	0		83377	12	2028	0	60750000	60497754
NFIA	No	ENST00000371189	0		373701	12	1989	0	59765616	60750000
TM2D1	No	ENST00000371180	0		44375	7	1248	0	59331092	60750000
INADL	No	ENST00000371158	6		421444	43	8505	0	5.90811e+07	60750000
L1TD1	No	ENST00000498273	4		17498	4	3849	0	5.88307e+07	60750000
KANK4	No	ENST00000371153	1		82435	10	4665	0	58756132	60750000
USP1	No	ENST00000339950	1		15150	9	3996	0	5.85901e+07	60750000
DOCK7	No	ENST00000251157	1		233571	49	7110	0	58462816	60750000
ANGPTL3	No	ENST00000371129	0		8673	7	2805	0	58432506	60750000
AL138847.1	No	ENST00000593719	0		1813	1	1813	0	58425657	60750000
ATG4C	No	ENST00000317868	2		81379	11	2938	0	58209505	60750000
FOXD3	No	ENST00000371116	0		2068	1	2068	0	5.77102e+07	60750000
ALG6	No	ENST00000263440	2		66408	14	1895	0	5.76304e+07	60750000
ITGB3BP	No	ENST00000371092	1		82422	10	1044	0	5.75523e+07	60750000
EFCAB7	No	ENST00000371088	0		49304	14	2313	0	5.74863e+07	60750000
DLEU2L	No	ENST00000340052	0		768	3	558	0	5.7485e+07	60750000
PGM1	No	ENST00000371083	0		37129	11	2657	0	57392672	60750000
ROR1	No	ENST00000371079	0		407468	9	5832	0	5.70566e+07	60750000
UBE2U	No	ENST00000371077	3		57068	9	1193	0	5.68022e+07	60750000
CACHD1	No	ENST00000371073	4		222314	27	5322	0	5.64524e+07	60750000
RAVER2	No	ENST00000294428	0		88135	12	4398	0	56245155	60750000
JAK1	No	ENST00000342505	0		133276	25	5047	0	5.61345e+07	60750000
AK4	No	ENST00000327299	0		83934	5	6836	0	5.58441e+07	60750000
DNAJC6	No	ENST00000371069	0		105732	19	5365	0	5.56719e+07	60750000
LEPR	No	ENST00000349533	0		220908	20	8227	0	5.55032e+07	60750000
LEPROT	No	ENST00000371065	0		15421	4	4622	0	55606020	60750000
PDE4B	No	ENST00000329654	0		581765	17	3998	1	54950921	60750000
SGIP1	No	ENST00000237247	0		210992	27	3997	0	5.43954e+07	60750000
AL139147.1	No	ENST00000502413	0		11164	2	1156	0	5.43629e+07	60750000
TCTEX1D1	No	ENST00000282670	2		26328	5	2001	0	5.42687e+07	60750000
INSL5	No	ENST00000304526	1		3516	2	715	0	5.42348e+07	60750000
WDR78	No	ENST00000371026	1		112003	17	3848	0	54165431	60750000
MIER1	No	ENST00000401041	0		60726	14	2552	0	5.4079e+07	60750000
SLC35D1	No	ENST00000235345	0		54768	12	6162	0	5.40076e+07	60750000
C1orf141	No	ENST00000371006	0		35086	6	2053	0	5.39246e+07	60750000
IL23R	No	ENST00000347310	0		93580	11	2912	0	5.38211e+07	60750000
IL12RB2	No	ENST00000262345	1		89537	16	4040	0	53682185	60750000
SERBP1	No	ENST00000370995	0		19349	8	3482	0	53613605	60750000
GADD45A	No	ENST00000370986	0		3278	4	1496	0	5.33476e+07	60750000
GNG12	No	ENST00000370982	0		132002	4	4404	0	5.32669e+07	60750000
DIRAS3	No	ENST00000370981	0		5670	4	1973	0	5.29855e+07	60750000
WLS	No	ENST00000540432	1		134125	12	2095	0	52868796	60750000
RPE65	No	ENST00000262340	0		21138	14	2610	0	5.25949e+07	60750000
DEPDC1	Yes	ENST00000456315	0		22963	12	5331	0	52548684	60750000
LRRC7	No	ENST00000035383	1		362069	25	5000	0	51093108	60750000
LRRC40	No	ENST00000370952	0		60816	15	2884	0	5.08591e+07	60750000
SRSF11	No	ENST00000370950	1		47329	13	3784	0	50804929	60750000
ANKRD13C	No	ENST00000370944	0		94135	13	4069	0	50726662	60750000
HHLA3	No	ENST00000432224	0		13069	4	757	0	50672831	60750000
CTH	No	ENST00000370938	1		28299	12	1805	0	50608896	60750000
PTGER3	No	ENST00000354608	1		163843	5	1504	0	50068640	60750000
ZRANB2	No	ENST00000370920	0		18007	10	3078	0	49962023	60750000
NEGR1	No	ENST00000357731	2		886795	7	12811	0	49194980	60750000
LRRIQ3	Yes	ENST00000354431	0		172157	8	2849	0	46922207	60750000
FPGT	Yes	ENST00000370898	0		9023	4	3254	0	46831593	60750000
FPGT-TNNI3K	Yes	ENST00000557284	4		345748	27	2855	0	4.66632e+07	60750000
TNNI3K	Yes	ENST00000370891	4		346162	27	3269	0	4.6663e+07	60750000
LRRC53	Yes	ENST00000294635	1		42737	5	3859	0	46543070	60750000
C1orf173	Yes	ENST00000326665	0		105628	15	7159	0	4.64134e+07	60750000
CRYZ	Yes	ENST00000340866	3		27545	9	1888	0	46315058	60750000
TYW3	Yes	ENST00000370867	0		33519	6	3430	0	46284401	60750000
LHX8	Yes	ENST00000294638	0		33100	10	2373	0	4.58893e+07	60750000
SLC44A5	Yes	ENST00000370855	1		406610	24	4406	0	4.56265e+07	60750000
ACADM	Yes	ENST00000370834	1		38783	13	2172	0	45290215	60750000
RABGGTB	Yes	ENST00000319942	0		8879	9	1496	0	45243675	60750000
MSH4	Yes	ENST00000263187	2		116357	20	3266	0	45179255	60750000
ASB17	Yes	ENST00000284142	1		13559	3	1107	0	45108663	60750000
ST6GALNAC3	No	ENST00000328299	0		559883	5	6861	0	44679655	60750000
ST6GALNAC5	No	ENST00000477717	0		198271	5	3751	0	44067739	60750000
PIGK	No	ENST00000370812	0		130437	11	4596	0	43880107	60750000
AK5	No	ENST00000354567	1		277916	14	3248	0	4.36133e+07	60750000
ZZZ3	No	ENST00000370801	0		118159	15	4328	0	43410736	60750000
USP33	No	ENST00000357428	0		49472	24	4155	0	4.33136e+07	60750000
FAM73A	No	ENST00000370791	0		98798	16	5288	0	4.32053e+07	60750000
NEXN	No	ENST00000334785	1		54597	13	2607	0	43118389	60750000
FUBP1	No	ENST00000436586	0		30378	21	2138	0	4.30704e+07	60750000
DNAJB4	No	ENST00000370763	1		13111	3	2988	0	43022907	60750000
GIPC2	No	ENST00000370759	3		92548	6	3847	0	4.29421e+07	60750000
PTGFR	No	ENST00000370757	0		48678	3	4379	0	4.25189e+07	60750000
IFI44L	No	ENST00000370751	3		25743	9	5874	0	42401041	60750000
IFI44	No	ENST00000370747	0		14248	9	1687	0	4.23774e+07	60750000
ELTD1	No	ENST00000370742	1		116955	15	3527	0	42086074	60750000
LPHN2	No	ENST00000370717	0		192025	23	5918	0	39137906	60750000
TTLL7	No	ENST00000260505	1		134105	21	7976	0	37102237	60750000
PRKACB	No	ENST00000370685	1		94228	10	4481	0	3.68429e+07	60750000
SAMD13	No	ENST00000370671	1		50513	4	724	0	36709503	60750000
DNASE2B	No	ENST00000370665	2		16487	6	1269	0	36627542	60750000
RPF1	No	ENST00000370654	1		18524	9	1385	0	3.65458e+07	60750000
GNG5	No	ENST00000370641	1		8237	3	920	0	36531870	60750000
CTBS	No	ENST00000370630	1		24859	7	6600	0	36472282	60750000
C1orf180	No	ENST00000327308	2		3519	2	2797	0	36404328	60750000
SSX2IP	No	ENST00000342203	2		46839	14	5835	0	36367191	60750000
LPAR3	No	ENST00000370611	1		79810	3	1720	0	3.6181e+07	60750000
MCOLN2	No	ENST00000370608	3		71356	14	2869	0	3.60731e+07	60750000
WDR63	No	ENST00000294664	2		70817	23	2995	0	35936588	60750000
MCOLN3	No	ENST00000370589	2		30365	13	2756	0	36001053	60750000
SYDE2	No	ENST00000341460	0		44174	7	5512	0	3.58554e+07	60750000
C1orf52	Yes	ENST00000471115	0		7675	3	1219	0	35778512	60750000
BCL10	Yes	ENST00000370580	0		10843	3	2819	0	35762648	60750000
DDAH1	Yes	ENST00000284031	1		146656	6	3920	0	3.56425e+07	60750000
CYR61	Yes	ENST00000451137	0		3202	5	2290	0	3.5452e+07	60750000
ZNHIT6	No	ENST00000370574	0		55611	10	2797	0	35353704	60750000
COL24A1	No	ENST00000370571	6		427531	60	6825	0	35091319	60750000
ODF2L	No	ENST00000317336	1		47583	18	2381	0	34661788	60750000
CLCA2	No	ENST00000370565	0		32473	14	4025	0	34593995	60750000
CLCA1	No	ENST00000234701	0		31892	15	3310	0	3.455e+07	60750000
CLCA4	No	ENST00000370563	2		33677	14	3211	0	34470401	60750000
SH3GLB1	No	ENST00000482504	0		38374	11	1199	0	3.43102e+07	60750000
SEP15	No	ENST00000331835	0		51917	5	1777	0	34145910	60750000
HS2ST1	No	ENST00000370550	0		195325	7	6736	0	34021981	60750000
RP5-1052I5.2	No	ENST00000370548	0		176193	8	2010	0	33953212	60750000
LMO4	No	ENST00000370542	0		13741	5	1260	0	33695779	60750000
PKN2	No	ENST00000370521	1		152034	22	6121	0	3.22741e+07	60750000
GTF2B	No	ENST00000370500	0		38687	7	1351	0	32162042	60750000
CCBL2	No	ENST00000260508	1		57106	14	2070	0	3.20699e+07	60750000
RBMXL1	No	ENST00000321792	0		13317	2	4799	0	32048203	60750000
GBP3	No	ENST00000370481	1		16217	11	3067	0	32019543	60750000
GBP1	No	ENST00000370473	0		13042	11	3035	0	3.19755e+07	60750000
GBP2	No	ENST00000370466	1		18115	11	2220	0	31917260	60750000
GBP7	No	ENST00000294671	0		44290	11	2454	0	3.18804e+07	60750000
GBP4	No	ENST00000355754	2		17785	11	6127	0	31844277	60750000
GBP5	No	ENST00000343435	4		13907	12	4047	0	31768409	60750000
GBP6	No	ENST00000370456	1		22404	11	2987	0	3.16592e+07	60750000
LRRC8B	No	ENST00000330947	1		72962	6	7593	0	3.14731e+07	60750000
LRRC8C	No	ENST00000370454	2		86462	3	7218	0	3.13581e+07	60750000
LRRC8D	No	ENST00000337338	1		115580	3	3950	0	3.11556e+07	60750000
ZNF326	No	ENST00000340281	0		33424	12	2729	0	3.10226e+07	60750000
BARHL2	No	ENST00000370445	0		5699	3	1979	0	30320055	60750000
ZNF644	No	ENST00000337393	0		106874	6	5683	0	3.00657e+07	60750000
HFM1	No	ENST00000370425	1		144104	39	4931	0	2.97016e+07	60750000
CDC7	No	ENST00000234626	1		24872	12	3173	0	2.95211e+07	60750000
TGFBR3	No	ENST00000212355	1		205886	17	6416	0	2.92512e+07	60750000
BRDT	No	ENST00000362005	2		65051	20	3409	0	29052547	60750000
EPHX4	No	ENST00000370383	0		33555	7	1437	0	28987684	60750000
BTBD8	No	ENST00000342818	2		67501	9	1408	1	28920357	60750000
KIAA1107	No	ENST00000409154	0		17738	9	4622	0	2.88586e+07	60750000
C1orf146	No	ENST00000370375	0		27874	6	830	0	2.88026e+07	60750000
GLMN	No	ENST00000370360	0		52575	19	1995	0	28761754	60750000
RPAP2	No	ENST00000610020	1		103092	13	16993	0	2.86839e+07	60750000
GFI1	No	ENST00000294702	0		12113	7	2784	0	28553623	60750000
EVI5	No	ENST00000543509	2		278739	19	2466	0	28381418	60750000
RPL5	No	ENST00000370321	1		9900	8	1043	0	2.81975e+07	60750000
FAM69A	No	ENST00000370310	0		119334	5	2574	0	2.81326e+07	60750000
MTF2	No	ENST00000370298	0		59844	15	4125	0	2.79253e+07	60750000
TMED5	No	ENST00000370282	0		30987	4	6104	0	27869208	60750000
CCDC18	No	ENST00000370276	1		98007	29	4779	0	27804716	60750000
DR1	No	ENST00000370267	0		15234	4	1647	0	2.76809e+07	60750000
FNBP1L	No	ENST00000604705	0		102844	16	1830	0	2.75347e+07	60750000
BCAR3	No	ENST00000260502	0		120038	12	3171	0	2.74126e+07	60750000
DNTTIP2	No	ENST00000436063	0		11390	7	4363	0	2.71609e+07	60750000
GCLM	No	ENST00000370238	0		24206	7	4857	0	2.71371e+07	60750000
ABCA4	No	ENST00000370225	3		128296	50	7309	0	2.69775e+07	60750000
ARHGAP29	No	ENST00000260526	0		65815	23	6087	0	26829786	60750000
ABCD3	No	ENST00000454898	1		98868	24	2269	0	2.65666e+07	60750000
F3	No	ENST00000334047	0		12576	6	2287	0	2.64989e+07	60750000
SLC44A3	No	ENST00000271227	1		74897	15	2388	0	26176646	60750000
CNN3	No	ENST00000370206	0		30328	7	2165	0	2.61223e+07	60750000
ALG14	No	ENST00000370205	1		98539	4	9367	0	26010768	60750000
TMEM56	No	ENST00000370203	0		80270	7	6822	0	2.5877e+07	60750000
TMEM56-RWDD3	No	ENST00000604534	0		127033	8	1491	0	25853005	60750000
RWDD3	No	ENST00000370202	1		13071	4	1235	0	25793754	60750000
RP11-147C23.1	No	ENST00000413825	0		30892	3	943	0	2.5027e+07	60750000
PTBP2	No	ENST00000394184	0		91736	15	1965	0	2.42668e+07	60750000
DPYD	No	ENST00000370192	4		843281	23	4412	0	23535061	60750000
SNX7	Yes	ENST00000306121	0		98778	9	1734	0	2.23233e+07	60750000
LPPR5	Yes	ENST00000263177	0		113922	6	3288	0	2.20865e+07	60750000
LPPR4	Yes	ENST00000370185	0		45638	7	5369	0	2.17477e+07	60750000
PALMD	Yes	ENST00000263174	0		48599	8	2510	0	21364202	60750000
FRRS1	Yes	ENST00000287474	0		57091	17	2678	0	21297196	60750000
AGL	Yes	ENST00000294724	1		73532	34	7446	0	2.11472e+07	60750000
SLC35A3	Yes	ENST00000370153	0		52914	8	2078	0	2.10375e+07	60750000
HIAT1	Yes	ENST00000370152	0		45281	12	2777	0	20973707	60750000
SASS6	Yes	ENST00000287482	1		49393	17	3880	0	20926185	60750000
TRMT13	Yes	ENST00000370141	0		17335	11	3129	0	20892614	60750000
LRRC39	Yes	ENST00000370138	1		29363	11	1466	0	20870910	60750000
DBT	Yes	ENST00000370132	4		62916	11	10799	0	2.08161e+07	60750000
RTCA	Yes	ENST00000260563	0		25523	12	1534	0	20755434	60750000
CDC14A	Yes	ENST00000361544	1		146970	15	2417	0	2.06085e+07	60750000
GPR88	Yes	ENST00000315033	0		3882	2	3491	0	2.04944e+07	60750000
VCAM1	Yes	ENST00000294728	0		19286	9	3083	0	2.0305e+07	60750000
EXTL2	Yes	ENST00000370113	0		22426	5	2835	0	2.01508e+07	60750000
SLC30A7	Yes	ENST00000357650	1		78745	11	1281	0	20098818	60750000
DPH5	Yes	ENST00000370109	0		35710	8	1316	0	2.00265e+07	60750000
AC093157.1	Yes	ENST00000593496	0		1893	1	1893	0	20043293	60750000
S1PR1	Yes	ENST00000305352	0		4631	2	2909	0	19795241	60750000
OLFM3	Yes	ENST00000338858	0		43488	6	2189	0	1.92092e+07	60750000
COL11A1	No	ENST00000358392	0		232030	67	7327	0	1.8042e+07	60750000
RNPC3	No	ENST00000423855	0		29269	15	1872	3	17416773	60750000
AMY2B	No	ENST00000361355	0		24830	12	2181	7	1.73903e+07	60750000
AMY2A	No	ENST00000414303	0		8404	10	1634	8	1.73358e+07	60750000
AMY1A	No	ENST00000370083	0		8797	11	1787	6	17297225	60750000
AMY1B	No	ENST00000330330	0		8873	11	1862	5	17265524	60750000
AMY1C	No	ENST00000370079	0		8285	10	1632	2	17202830	60750000
PRMT6	No	ENST00000370078	0		2616	1	2616	0	1.38994e+07	60750000
NTNG1	No	ENST00000370068	2		341589	8	4034	0	13645764	60750000
VAV3	No	ENST00000527011	0		393421	28	4510	0	13189079	60750000
SLC25A24	No	ENST00000565488	0		66323	10	4271	0	12790181	60750000
NBPF4	No	ENST00000415641	0		20727	15	2485	0	12723674	60750000
NBPF6	No	ENST00000370040	2		20357	16	2222	1	12496918	60750000
FAM102B	No	ENST00000370035	0		79239	11	5600	0	12357670	60750000
HENMT1	No	ENST00000370031	1		12761	9	1717	0	12302703	60750000
PRPF38B	No	ENST00000370025	0		9481	6	3693	0	12260315	60750000
FNDC7	No	ENST00000271311	0		29299	12	3061	0	12229284	60750000
STXBP3	No	ENST00000370008	0		62839	19	2478	0	12179271	60750000
AKNAD1	No	ENST00000370001	2		41197	16	3053	0	12120882	60750000
GPSM2	No	ENST00000264126	1		53441	15	3032	0	12053677	60750000
CLCC1	No	ENST00000356970	1		33950	12	4803	0	1.20109e+07	60750000
WDR47	No	ENST00000400794	0		71773	15	4134	0	11951278	60750000
TAF13	No	ENST00000338366	0		11863	4	813	0	11887307	60750000
TMEM167B	No	ENST00000338272	1		7132	3	3730	0	1.1864e+07	60750000
C1orf194	No	ENST00000369948	1		6805	5	663	0	11848025	60750000
KIAA1324	No	ENST00000369939	1		89229	22	3442	0	11798763	60750000
SARS	No	ENST00000369923	1		24167	12	1882	0	11731313	60750000
CELSR2	No	ENST00000271332	1		25732	34	10534	0	1.16945e+07	60750000
PSRC1	No	ENST00000409138	1		3622	7	1826	0	1.1676e+07	60750000
MYBPHL	No	ENST00000357155	0		14677	9	1372	0	11657675	60750000
SORT1	No	ENST00000256637	0		88382	20	7028	0	1.16036e+07	60750000
PSMA5	No	ENST00000271308	0		27321	9	3729	0	11544687	60750000
SYPL2	No	ENST00000369872	0		15510	6	3624	0	1.1483e+07	60750000
ATXN7L2	No	ENST00000369870	0		8796	11	2318	0	1.1469e+07	60750000
CYB561D1	No	ENST00000369868	0		2449	3	1085	0	11462040	60750000
AMIGO1	No	ENST00000369862	0		2671	2	2229	0	11448975	60750000
GNAI3	No	ENST00000369851	0		45743	9	3206	0	11385896	60750000
GNAT2	No	ENST00000351050	0		9791	8	1339	0	11349216	60750000
AMPD2	No	ENST00000256578	0		11398	18	3899	0	1.1331e+07	60750000
GSTM4	No	ENST00000369836	1		5620	8	1412	0	1.12985e+07	60750000
GSTM2	No	ENST00000369831	3		41528	8	1730	1	1.12686e+07	60750000
GSTM1	No	ENST00000369823	1		5560	8	852	1	1.12668e+07	60750000
GSTM5	No	ENST00000369812	0		6025	8	1625	1	11242124	60750000
GSTM3	No	ENST00000256594	0		6585	8	4046	0	11220154	60750000
EPS8L3	No	ENST00000369805	0		13947	19	2325	0	11200324	60750000
CSF1	No	ENST00000329608	0		20360	9	4210	0	1.10366e+07	60750000
AHCYL1	No	ENST00000369799	0		39050	17	4015	0	1.09532e+07	60750000
STRIP1	No	ENST00000369795	0		20026	21	3265	0	1.09127e+07	60750000
ALX3	No	ENST00000369792	0		10707	4	1859	0	10892031	60750000
UBL4B	No	ENST00000334179	0		1508	1	1508	0	1.08442e+07	60750000
SLC6A17	No	ENST00000331565	0		51717	12	6427	0	10781034	60750000
KCNC4	No	ENST00000369787	0		22572	4	3670	0	1.07346e+07	60750000
RBM15	No	ENST00000369784	0		8172	3	4244	0	1.06148e+07	60750000
SLC16A4	No	ENST00000369779	0		28235	9	2632	0	10580413	60750000
LAMTOR5	No	ENST00000256644	0		6690	4	868	0	1.05528e+07	60750000
PROK1	No	ENST00000271331	1		6155	3	1338	0	10503101	60750000
KCNA10	No	ENST00000369771	0		1959	1	1959	0	10439182	60750000
KCNA2	No	ENST00000316361	0		3100	3	2150	0	1.03526e+07	60750000
KCNA3	No	ENST00000369769	0		3346	1	3346	0	1.0284e+07	60750000
CD53	No	ENST00000271324	0		26775	8	1505	0	10070837	60750000
LRIF1	No	ENST00000369763	1		16895	4	3475	0	10001746	60750000
DRAM2	No	ENST00000286692	0		22708	9	2246	0	9.82869e+06	60750000
CEPT1	No	ENST00000357172	0		44877	9	2198	0	9794714	60750000
DENND2D	No	ENST00000357640	1		13516	12	2077	0	9.76345e+06	60750000
CHI3L2	No	ENST00000369748	1		15780	11	1468	0	9.72183e+06	60750000
CHIA	No	ENST00000343320	2		10190	11	1622	0	9.64191e+06	60750000
PIFO	No	ENST00000369738	0		6726	6	2627	0	9.60773e+06	60750000
OVGP1	No	ENST00000369732	1		13464	11	2243	0	9.53633e+06	60750000
WDR77	No	ENST00000235090	0		9487	10	2576	0	9512745	60750000
ATP5F1	No	ENST00000369722	0		13838	7	3156	0	9.50152e+06	60750000
C1orf162	No	ENST00000343534	0		4721	6	1107	0	9481226	60750000
ADORA3	No	ENST00000369716	0		20141	6	1517	0	9463960	60750000
RAP1A	No	ENST00000356415	0		170896	8	1586	0	9.32971e+06	60750000
FAM212B	No	ENST00000357260	0		17361	2	5980	0	9226634	60750000
DDX20	No	ENST00000369702	1		12712	11	4212	0	9.19572e+06	60750000
KCND3	No	ENST00000315987	0		213347	8	2716	0	9074896	60750000
CTTNBP2NL	No	ENST00000271277	0		64984	6	5897	0	8.52871e+06	60750000
WNT2B	No	ENST00000369684	0		13889	5	3818	0	8441656	60750000
ST7L	No	ENST00000358039	1		95901	15	4528	0	8385910	60750000
CAPZA1	No	ENST00000263168	0		52447	10	3020	0	8311982	60750000
MOV10	No	ENST00000357443	0		25966	20	3383	0	8.26965e+06	60750000
RHOC	No	ENST00000369636	0		5796	5	786	0	8.25316e+06	60750000
RP11-426L16.10	No	ENST00000606505	0		8708	8	813	0	8.25038e+06	60750000
PPM1J	No	ENST00000309276	1		5484	10	1863	0	8.24464e+06	60750000
FAM19A3	No	ENST00000369630	1		6817	5	1282	0	8233551	60750000
SLC16A1	No	ENST00000369626	1		44507	5	3910	0	8023278	60750000
LRIG2	No	ENST00000361127	2		59052	18	11555	0	7.85464e+06	60750000
MAGI3	No	ENST00000307546	2		294965	21	6430	0	7418937	60750000
PHTF1	No	ENST00000369604	2		62272	19	3273	0	7.22904e+06	60750000
RSBN1	No	ENST00000261441	0		50645	7	6621	0	7170224	60750000
PTPN22	No	ENST00000359785	0		57949	21	3654	0	7114593	60750000
BCL2L15	No	ENST00000393316	0		6845	4	1084	0	7073253	60750000
AP4B1	No	ENST00000256658	0		10323	11	2742	0	7057469	60750000
DCLRE1B	No	ENST00000369563	0		8946	4	3940	0	7.04776e+06	60750000
HIPK1	No	ENST00000369558	0		48095	16	8157	0	7003621	60750000
OLFML3	No	ENST00000320334	0		2812	3	1780	0	6.97653e+06	60750000
SYT6	No	ENST00000393296	0		64559	8	4453	0	6835807	60750000
TRIM33	No	ENST00000358465	0		118383	20	8339	0	6505410	60750000
BCAS2	No	ENST00000369541	0		14083	7	1299	0	6382781	60750000
DENND2C	No	ENST00000393274	2		87186	21	6163	0	6.33094e+06	60750000
AMPD1	No	ENST00000520113	1		22489	16	2375	0	6273037	60750000
NRAS	No	ENST00000369535	0		12426	7	4449	0	6.2467e+06	60750000
CSDE1	No	ENST00000438362	0		33275	20	4167	0	6223826	60750000
SIKE1	No	ENST00000369528	1		11207	5	5506	0	6182297	60750000
SYCP1	No	ENST00000369518	0		140235	32	3452	0	6032129	60750000
TSHB	No	ENST00000256592	0		4527	3	578	0	5925322	60750000
TSPAN2	No	ENST00000369516	0		41454	8	3177	0	5.88864e+06	60750000
NGF	No	ENST00000369512	0		52319	3	1047	0	5645302	60750000
VANGL1	No	ENST00000310260	0		49226	8	2265	0	5.29014e+06	60750000
CASQ2	No	ENST00000261448	1		68775	11	2674	0	5222985	60750000
NHLH2	No	ENST00000320238	0		4750	3	2512	0	5.11863e+06	60750000
SLC22A15	No	ENST00000369503	0		93557	12	4720	0	4934103	60750000
MAB21L3	No	ENST00000369500	0		23486	7	3229	0	4.83388e+06	60750000
ATP1A1	No	ENST00000295598	0		31515	23	3654	0	4568361	60750000
AL136376.1	No	ENST00000598661	0		10829	2	342	0	4578696	60750000
CD58	No	ENST00000369489	0		56505	6	1098	0	4414591	60750000
IGSF3	No	ENST00000318837	0		89212	11	3842	0	4.33555e+06	60750000
C1orf137	No	ENST00000369482	1		12492	4	386	0	4.25702e+06	60750000
CD2	No	ENST00000369478	0		14844	5	1609	0	4.19557e+06	60750000
PTGFRN	No	ENST00000393203	0		80302	9	6178	0	4.00717e+06	60750000
CD101	No	ENST00000256652	2		34786	10	3547	0	3.93823e+06	60750000
TTF2	No	ENST00000369466	0		47151	23	9462	0	3873500	60750000
TRIM45	No	ENST00000256649	2		10669	6	3515	0	3840984	60750000
VTCN1	No	ENST00000359008	2		29680	6	2581	0	3.79895e+06	60750000
MAN1A2	No	ENST00000356554	0		161424	13	8576	0	3.50922e+06	60750000
FAM46C	No	ENST00000369448	0		22439	2	5751	0	3340225	60750000
GDAP2	No	ENST00000369443	0		66147	14	8828	0	3060820	60750000
WDR3	No	ENST00000349139	1		36775	27	9974	0	3009222	60750000
SPAG17	No	ENST00000336338	1		231360	49	6924	0	2.88783e+06	60750000
TBX15	No	ENST00000369429	0		104759	8	3504	0	2021951	60750000
WARS2	No	ENST00000235521	0		109451	6	2800	0	1871431	60750000
HAO2	No	ENST00000361035	0		25322	9	1668	0	1.57591e+06	60750000
HSD3B2	No	ENST00000369416	1		7951	4	1741	0	1538318	60750000
HSD3B1	No	ENST00000235547	0		7856	4	1680	0	1.44625e+06	60750000
ZNF697	No	ENST00000421812	1		28352	3	5041	0	1.32378e+06	60750000
PHGDH	No	ENST00000369409	2		32329	12	1913	0	1229326	60750000
HMGCS2	No	ENST00000369406	1		20899	10	2428	0	1198932	60750000
REG4	No	ENST00000256585	0		17577	6	1357	0	1154505	60750000
ADAM30	No	ENST00000369400	2		2963	1	2963	0	1062363	60750000
NOTCH2	No	ENST00000256646	0		158065	34	11389	0	966792	60750000
FAM72B	No	ENST00000369390	0		16677	4	2374	0	652657	60750000
FCGR1B	No	ENST00000369384	1		8959	5	1044	0	568542	60750000
PPIAL4G	No	ENST00000419275	0		738	1	738	10	1.48675e+07	60175621
FAM72D	Yes	ENST00000400889	0		16692	4	2393	13	1.50048e+07	60175621
NBPF8	Yes	ENST00000369365	0		77670	91	11691	33	1.52856e+07	60175621
AL592284.1	No	ENST00000538264	0		181321	2	1073	43	15530398	60175621
PPIAL4B	No	ENST00000540273	0		785	1	785	38	15463854	60175621
NBPF9	No	ENST00000375552	1		18666	15	3680	66	1.59211e+07	60175621
PDE4DIP	No	ENST00000369359	1		224414	47	8458	61	1.60637e+07	60175621
AL590452.1	No	ENST00000596396	0		2057	1	2057	60	16090337	60175621
NOTCH2NL	No	ENST00000362074	0		73714	5	1874	60	1.6346e+07	60175621
NBPF10	No	ENST00000342960	0		75314	84	10697	76	1.6431e+07	60175621
HFE2	No	ENST00000336751	1		4268	4	2128	66	1.65154e+07	60175621
TXNIP	No	ENST00000369317	1		4167	8	2927	66	16540552	60175621
POLR3GL	No	ENST00000369314	1		14152	8	1165	66	1.65633e+07	60175621
ANKRD34A	No	ENST00000323397	1		5139	4	3611	66	16573077	60175621
LIX1L	No	ENST00000369308	1		24585	6	3979	66	16589377	60175621
RBM8A	No	ENST00000330165	1		5939	6	4919	66	16610567	60175621
PEX11B	No	ENST00000369306	1		7479	4	1740	66	16619991	60175621
ITGA10	No	ENST00000369304	2		18978	30	5269	66	1.66344e+07	60175621
ANKRD35	No	ENST00000355594	2		19297	14	3342	66	16658878	60175621
PIAS3	No	ENST00000393045	1		10558	14	2901	66	1.66813e+07	60175621
NUDT17	No	ENST00000334513	1		3325	8	1473	66	16687777	60175621
POLR3C	No	ENST00000334163	1		18280	15	1851	66	1.67017e+07	60175621
RNF115	No	ENST00000369291	3		85183	9	9117	66	16753627	60175621
CD160	No	ENST00000235933	2		11064	4	1444	66	1.68013e+07	60175621
PDZK1	No	ENST00000344770	1		20812	9	2084	66	1.68537e+07	60175621
GPR89A	No	ENST00000313835	4		62663	14	2120	66	16895742	60175621
GPR89C	No	ENST00000447947	0		40506	9	1893	67	1.70041e+07	60175621
NBPF11	No	ENST00000605317	2		48395	24	3770	85	17158436	60175621
NBPF12	No	ENST00000442909	6		93689	82	12455	110	17520900	60175621
PRKAB2	Yes	ENST00000254101	1		17439	8	5417	91	17735404	60175621
FMO5	Yes	ENST00000254090	3		39393	9	2632	91	17777534	60175621
CHD1L	Yes	ENST00000369258	3		53110	23	2967	91	1.78409e+07	60175621
BCL9	Yes	ENST00000234739	1		84836	10	6278	91	1.81556e+07	60175621
ACP6	Yes	ENST00000369238	2		28585	10	6926	91	18228326	60175621
GJA5	Yes	ENST00000271348	1		17153	2	3177	91	18336908	60175621
GJA8	Yes	ENST00000240986	2		6448	2	1364	91	1.84782e+07	60175621
GPR89B	Yes	ENST00000314163	4		65066	14	1934	91	1.8533e+07	60175621
NBPF24	Yes	ENST00000369228	2		23613	21	2995	105	18687743	60175621
BX842679.1	No	ENST00000599640	1		462	1	462	103	1.87322e+07	60175621
PPIAL4A	No	ENST00000539781	2		785	1	785	105	19055027	60175621
NBPF14	Yes	ENST00000310701	2		22207	22	3689	104	19114745	60175621
PPIAL4D	No	ENST00000544708	3		785	1	785	93	19302144	60175621
NBPF20	Yes	ENST00000369202	2		96803	111	15690	92	19398650	60175621
NBPF15	Yes	ENST00000369187	6		35274	19	4125	73	1.96786e+07	60175621
NBPF16	Yes	ENST00000417839	0		18869	16	3830	58	19848877	60175621
HIST2H3PS2	No	ENST00000392948	3		412	1	412	16	2.05003e+07	60175621
FAM72C	No	ENST00000369175	1		9616	2	1243	16	2.05547e+07	60175621
PPIAL4C	No	ENST00000369222	0		785	1	785	16	20653395	60175621
FAM231D	No	ENST00000369173	0		632	1	632	2	2.07763e+07	60175621
FCGR1A	No	ENST00000369168	1		9829	6	2180	1	20859160	60175621
HIST2H2BF	No	ENST00000427880	1		18905	2	1047	1	20874473	60175621
HIST2H3D	No	ENST00000331491	0		411	1	411	1	20885031	60175621
HIST2H3C	No	ENST00000369158	0		1656	1	1656	0	2.09119e+07	60175621
HIST2H2AA3	No	ENST00000369161	0		974	1	974	0	2.0914e+07	60175621
HIST2H2AA4	No	ENST00000369159	0		549	1	549	0	20922917	60175621
HIST2H3A	No	ENST00000403683	0		1656	1	1656	0	2.0925e+07	60175621
HIST2H4B	No	ENST00000369157	0		1964	2	942	0	2.09317e+07	60175621
HIST2H2BE	No	ENST00000369155	0		2223	1	2223	0	20957121	60175621
HIST2H2AC	No	ENST00000331380	0		437	1	437	0	20958743	60175621
HIST2H2AB	No	ENST00000331128	0		448	1	448	0	2.09592e+07	60175621
BOLA1	No	ENST00000369150	0		923	2	811	0	20971640	60175621
SV2A	No	ENST00000369146	0		14565	13	4416	0	20982152	60175621
SF3B4	No	ENST00000271628	0		5028	6	2085	0	2.09977e+07	60175621
MTMR11	No	ENST00000439741	0		8246	17	2856	0	2.10047e+07	60175621
OTUD7B	No	ENST00000369135	0		72921	12	8878	0	21046165	60175621
VPS45	No	ENST00000369130	0		78137	15	2790	0	21178437	60175621
PLEKHO1	No	ENST00000369124	0		10091	6	2050	0	21227215	60175621
ANP32E	No	ENST00000314136	1		17788	7	3453	0	2.12996e+07	60175621
CA14	No	ENST00000369111	1		7925	11	2403	0	21333516	60175621
APH1A	No	ENST00000369109	1		3596	7	1713	0	2.13396e+07	60175621
C1orf54	No	ENST00000369099	2		8226	6	600	0	2.13492e+07	60175621
C1orf51	No	ENST00000290363	2		4277	5	1746	0	21357367	60175621
MRPS21	No	ENST00000309092	1		15126	3	1078	0	2.13739e+07	60175621
PRPF3	No	ENST00000324862	0		31747	16	2433	0	21409798	60175621
RPRD2	No	ENST00000369068	1		108846	11	4612	0	2.14916e+07	60175621
TARS2	No	ENST00000369064	0		20186	18	2729	0	2.157e+07	60175621
ECM1	No	ENST00000369049	0		5479	10	1925	0	21583291	60175621
ADAMTSL4	No	ENST00000369039	1		10829	19	3906	0	21627729	60175621
AL356356.1	No	ENST00000538795	0		2471	3	1811	0	21623132	60175621
ADAMTSL4-AS1	No	ENST00000369035	0		490	1	490	0	2.16337e+07	60175621
MCL1	No	ENST00000369026	0		5035	3	3932	0	21649549	60175621
ENSA	No	ENST00000369016	1		28716	5	923	0	2.16877e+07	60175621
GOLPH3L	No	ENST00000271732	0		50800	5	2999	0	2.17441e+07	60175621
HORMAD1	No	ENST00000361824	2		22624	15	1692	0	2.1782e+07	60175621
CTSS	No	ENST00000368985	0		35762	8	4107	0	2.18206e+07	60175621
CTSK	No	ENST00000271651	0		12116	8	1692	0	2.18747e+07	60175621
ARNT	No	ENST00000358595	0		67064	22	4887	0	2.19157e+07	60175621
SETDB1	No	ENST00000271640	0		38397	22	4437	0	22018013	60175621
CERS2	No	ENST00000271688	0		9792	11	2505	0	2.20425e+07	60175621
ANXA9	No	ENST00000368947	1		13618	14	1826	0	2.20613e+07	60175621
FAM63A	No	ENST00000361738	0		11276	11	1961	0	2.20752e+07	60175621
PRUNE	No	ENST00000271620	1		27237	8	2997	0	22094571	60175621
BNIPL	No	ENST00000368931	0		11031	10	2143	0	22114561	60175621
C1orf56	No	ENST00000368926	0		3681	2	2096	0	22122056	60175621
CDC42SE1	No	ENST00000357235	0		8677	5	3045	0	22127787	60175621
MLLT11	No	ENST00000368921	1		10737	2	4072	0	22135602	60175621
GABPB2	No	ENST00000368918	3		54939	9	8964	0	22170549	60175621
SEMA6C	No	ENST00000368913	0		14773	20	3817	0	22211547	60175621
TNFAIP8L2	No	ENST00000368910	0		3121	2	1178	0	22230665	60175621
SCNM1	No	ENST00000368905	0		4256	7	2016	0	2.22406e+07	60175621
LYSMD1	No	ENST00000368908	0		6172	3	2479	0	2.22353e+07	60175621
TMOD4	No	ENST00000295314	0		6030	10	1267	0	2.22455e+07	60175621
VPS72	No	ENST00000354473	0		13697	6	1347	0	22255786	60175621
PIP5K1A	No	ENST00000368888	0		49314	16	2134	0	2.22957e+07	60175621
PSMD4	No	ENST00000368881	0		12751	10	1333	0	22333560	60175621
RP11-126K1.2	No	ENST00000447795	0		1906	2	622	0	2.23535e+07	60175621
ZNF687	No	ENST00000324048	1		9592	10	5378	0	2.23596e+07	60175621
PI4KB	No	ENST00000271657	0		34312	12	3471	0	2.23816e+07	60175621
RFX5	No	ENST00000290524	0		6612	11	3576	0	2.24164e+07	60175621
SELENBP1	No	ENST00000426705	0		8399	12	1928	0	22440980	60175621
PSMB4	No	ENST00000290541	0		2411	7	964	0	22473215	60175621
POGZ	No	ENST00000271715	0		56742	19	6626	0	2.25036e+07	60175621
CGN	No	ENST00000271636	0		27296	21	5091	0	2.25975e+07	60175621
TUFT1	No	ENST00000538902	1		41796	14	1767	0	2.26337e+07	60175621
SNX27	No	ENST00000458013	0		86993	12	6403	0	22728054	60175621
CELF3	No	ENST00000290583	0		14410	13	3246	0	2.27821e+07	60175621
RIIAD1	No	ENST00000326413	0		19174	9	1772	0	2.27925e+07	60175621
AL589765.1	No	ENST00000442233	0		19162	9	1760	0	2.27925e+07	60175621
MRPL9	No	ENST00000368830	0		3922	7	1296	0	2.28341e+07	60175621
OAZ3	No	ENST00000453029	0		7842	6	729	0	2.28399e+07	60175621
TDRKH	No	ENST00000368822	1		17923	14	3093	0	22854931	60175621
LINGO4	No	ENST00000368820	0		5891	2	3379	0	22875685	60175621
RORC	No	ENST00000392697	0		24857	12	2326	0	22891798	60175621
C2CD4D	No	ENST00000454109	0		2739	2	1757	0	22911664	60175621
THEM5	No	ENST00000368817	2		6435	6	984	0	22922956	60175621
THEM4	No	ENST00000368814	1		36225	6	2377	0	22964172	60175621
S100A10	No	ENST00000368809	0		9661	3	616	0	23060224	60175621
S100A11	No	ENST00000271638	1		4530	3	594	0	2.31072e+07	60175621
TCHHL1	No	ENST00000368806	1		4921	3	3603	0	23159080	60175621
TCHH	No	ENST00000368804	3		7764	2	6900	0	2.31827e+07	60175621
RPTN	No	ENST00000316073	2		5634	3	3569	0	2.32289e+07	60175621
HRNR	No	ENST00000368801	0		12112	3	9623	2	2.32906e+07	60175621
FLG	No	ENST00000368799	4		23029	3	12747	1	23386165	60175621
FLG2	No	ENST00000388718	1		11272	3	9124	0	2.34268e+07	60175621
CRNN	No	ENST00000271835	0		5021	3	1902	0	23484229	60175621
LCE5A	No	ENST00000334269	1		1334	2	819	0	2.3584e+07	60175621
CRCT1	No	ENST00000368790	0		1509	2	700	0	23587732	60175621
LCE3E	No	ENST00000368789	1		1119	2	611	1	23638689	60175621
LCE3D	No	ENST00000368787	1		1124	2	613	1	2.36524e+07	60175621
LCE3C	No	ENST00000333881	2		425	1	425	0	23673350	60175621
LCE3B	No	ENST00000335633	2		288	1	288	0	2.36864e+07	60175621
LCE3A	No	ENST00000335674	0		270	1	270	0	2.36954e+07	60175621
LCE2D	No	ENST00000368784	1		1264	2	609	0	2.37365e+07	60175621
LCE2B	No	ENST00000368780	0		1279	2	612	0	23759238	60175621
LCE2C	No	ENST00000368783	1		1280	2	614	0	2.37484e+07	60175621
LCE2A	No	ENST00000368779	0		1079	2	592	0	23771379	60175621
LCE4A	No	ENST00000335535	1		388	1	388	0	2.37817e+07	60175621
C1orf68	No	ENST00000368775	0		908	1	908	0	2.37925e+07	60175621
KPRP	No	ENST00000368773	1		4024	2	2523	0	2.38325e+07	60175621
LCE1F	No	ENST00000334371	1		598	1	598	0	2.38491e+07	60175621
LCE1E	No	ENST00000368770	2		2150	2	1180	1	2.38598e+07	60175621
LCE1D	No	ENST00000326233	2		1431	2	430	1	23869942	60175621
LCE1C	No	ENST00000368768	1		1797	2	695	0	23878209	60175621
LCE1B	No	ENST00000360090	1		1139	1	1139	0	23885016	60175621
LCE1A	No	ENST00000335123	1		625	1	625	0	23900261	60175621
LCE6A	No	ENST00000431011	0		1116	2	628	0	2.39159e+07	60175621
SMCP	No	ENST00000368765	0		6731	2	775	0	23954158	60175621
IVL	No	ENST00000368764	0		3342	2	2153	0	2.39827e+07	60175621
SPRR4	No	ENST00000328051	0		1909	2	733	0	24044096	60175621
SPRR1A	No	ENST00000307122	0		1733	2	647	0	24057423	60175621
SPRR3	No	ENST00000295367	0		2086	2	878	0	2.40753e+07	60175621
SPRR1B	No	ENST00000307098	1		1699	2	620	0	24104527	60175621
SPRR2D	No	ENST00000360379	0		1394	2	682	0	2.41129e+07	60175621
SPRR2A	No	ENST00000392653	0		1425	2	709	0	24129301	60175621
SPRR2B	No	ENST00000341611	0		1368	2	662	0	2.41434e+07	60175621
SPRR2E	No	ENST00000368750	1		1391	2	678	0	24166306	60175621
SPRR2F	No	ENST00000468739	1		1402	2	681	0	2.41853e+07	60175621
SPRR2G	No	ENST00000368748	2		1288	2	568	0	2.42227e+07	60175621
LELP1	No	ENST00000368747	2		1678	2	523	0	2.42768e+07	60175621
PRR9	No	ENST00000368744	1		1734	2	1229	0	2.42909e+07	60175621
LOR	No	ENST00000368742	0		2423	2	1230	0	24333387	60175621
PGLYRP3	No	ENST00000290722	1		12857	7	1173	0	24376766	60175621
PGLYRP4	No	ENST00000359650	0		18427	9	1834	0	24411809	60175621
S100A9	No	ENST00000368738	0		3174	3	577	0	2.44319e+07	60175621
S100A12	No	ENST00000368737	0		1942	3	516	0	2.44472e+07	60175621
S100A8	No	ENST00000368732	0		945	3	495	0	24462980	60175621
S100A7A	No	ENST00000329256	0		1412	2	491	0	2.44911e+07	60175621
S100A7L2	No	ENST00000368725	0		2892	3	339	0	2.4511e+07	60175621
S100A7	No	ENST00000368722	1		2131	3	442	0	24531285	60175621
S100A6	No	ENST00000368719	1		1624	3	665	0	2.46079e+07	60175621
S100A5	No	ENST00000359215	1		4619	4	710	0	24611932	60175621
S100A4	No	ENST00000354332	1		2190	4	566	0	2.46172e+07	60175621
S100A3	No	ENST00000368712	1		1614	3	579	0	2.46208e+07	60175621
S100A2	No	ENST00000368708	0		4758	3	998	0	2.4636e+07	60175621
S100A16	No	ENST00000368703	0		1348	3	946	0	2.46801e+07	60175621
S100A14	No	ENST00000344616	0		2034	4	1017	0	2.46878e+07	60175621
S100A13	No	ENST00000339556	1		9382	3	514	0	2.4696e+07	60175621
S100A1	No	ENST00000368698	0		4109	4	784	0	24702456	60175621
CHTOP	No	ENST00000368694	0		12258	6	2096	0	2.47127e+07	60175621
SNAPIN	No	ENST00000368685	0		3177	4	1030	0	24732718	60175621
ILF2	No	ENST00000361891	0		9013	14	1659	0	24739018	60175621
NPR1	No	ENST00000368680	0		15356	22	4236	0	2.47588e+07	60175621
INTS3	No	ENST00000318967	0		46013	30	4506	0	24823549	60175621
SLC27A3	No	ENST00000271857	1		5804	10	3351	0	2.48497e+07	60175621
GATAD2B	No	ENST00000368655	0		118251	11	7478	0	24936326	60175621
DENND4B	No	ENST00000361217	0		17196	28	5706	0	2.50106e+07	60175621
CRTC2	No	ENST00000368633	0		10951	14	2644	0	25025626	60175621
SLC39A1	No	ENST00000310483	0		8601	5	2427	0	25035888	60175621
CREB3L4	No	ENST00000271889	0		6439	10	1750	0	25043616	60175621
JTB	No	ENST00000271843	0		3420	5	1287	0	2.50485e+07	60175621
RAB13	No	ENST00000368575	0		4702	8	1176	0	2.50565e+07	60175621
RPS27	No	ENST00000368567	0		1392	4	350	0	2.50639e+07	60175621
NUP210L	No	ENST00000368559	2		162432	40	5889	0	2.51464e+07	60175621
TPM3	No	ENST00000271850	1		34741	9	1219	0	25247164	60175621
C1orf189	No	ENST00000368525	1		6962	4	387	0	2.52753e+07	60175621
C1orf43	No	ENST00000368521	0		13901	7	1708	0	25286132	60175621
UBAP2L	No	ENST00000361546	0		45772	26	3864	0	2.53204e+07	60175621
HAX1	No	ENST00000483970	0		3265	7	1151	0	25346717	60175621
AQP10	No	ENST00000324978	1		4210	6	1791	1	2.53957e+07	60175621
ATP8B2	No	ENST00000368489	0		23508	28	5861	0	2.5412e+07	60175621
IL6R	No	ENST00000368485	1		64258	10	5914	1	2.55098e+07	60175621
SHE	No	ENST00000304760	1		22633	6	6243	1	25563273	60175621
TDRD10	No	ENST00000368480	3		45176	12	1776	1	2.5598e+07	60175621
UBE2Q1	No	ENST00000292211	0		10057	13	3210	1	25626081	60175621
CHRNB2	No	ENST00000368476	0		12246	6	5867	1	2.56464e+07	60175621
ADAR	No	ENST00000292205	0		45937	15	6554	1	25677506	60175621
AL606500.1	No	ENST00000594394	0		124	2	21	1	2.56851e+07	60175621
KCNN3	No	ENST00000271915	1		172826	8	13033	1	2.58563e+07	60175621
PMVK	No	ENST00000368467	0		12258	5	1280	1	2.60033e+07	60175621
PBXIP1	No	ENST00000368463	0		12025	11	3212	1	26022568	60175621
PYGO2	No	ENST00000368457	0		4723	3	3146	1	26031863	60175621
SHC1	No	ENST00000448116	0		8450	12	3481	1	2.6039e+07	60175621
CKS1B	No	ENST00000308987	0		4551	3	759	1	26049450	60175621
FLAD1	No	ENST00000292180	0		9739	7	2160	1	26060718	60175621
ZBTB7B	No	ENST00000417934	1		14113	5	2237	1	26082351	60175621
DCST2	No	ENST00000368424	0		15228	15	2392	1	2.60986e+07	60175621
DCST1	No	ENST00000295542	1		17107	17	2279	1	26114853	60175621
ADAM15	No	ENST00000356955	1		11473	23	2949	1	26129498	60175621
EFNA4	No	ENST00000427683	1		5778	4	1052	1	2.61391e+07	60175621
EFNA3	No	ENST00000368408	0		8667	5	1782	1	26155681	60175621
EFNA3	No	ENST00000505139	1		23060	5	1042	1	2.61478e+07	60175621
EFNA1	No	ENST00000368407	0		7398	5	1926	1	2.62036e+07	60175621
SLC50A1	No	ENST00000368404	0		3004	6	1300	1	2.62098e+07	60175621
DPM3	No	ENST00000368399	0		517	1	517	1	26212625	60175621
KRTCAP2	No	ENST00000295682	0		3926	5	552	1	2.62438e+07	60175621
RP11-201K10.3	No	ENST00000473363	0		17864	5	753	1	2.62508e+07	60175621
TRIM46	No	ENST00000334634	0		11005	10	3061	1	26251945	60175621
MUC1	No	ENST00000368395	0		4407	8	1811	1	26260503	60175621
THBS3	No	ENST00000368378	0		12310	23	3145	1	2.62715e+07	60175621
MTX1	No	ENST00000368376	0		5125	8	1632	2	26281052	60175621
GBA	No	ENST00000327247	0		10219	12	2387	2	26309352	60175621
FAM189B	No	ENST00000361361	0		8171	12	3082	1	26321093	60175621
SCAMP3	No	ENST00000302631	0		6281	9	1446	1	26328910	60175621
CLK2	No	ENST00000368361	0		10649	13	2166	1	26337983	60175621
HCN3	No	ENST00000368358	0		12266	8	3718	1	2.63535e+07	60175621
PKLR	No	ENST00000342741	1		11182	11	2083	1	2.63656e+07	60175621
FDPS	No	ENST00000356657	0		11750	11	1478	1	2.63846e+07	60175621
RUSC1	No	ENST00000368352	0		10188	10	3403	1	2.63958e+07	60175621
ASH1L	No	ENST00000368346	0		227426	28	11942	2	2.65188e+07	60175621
MSTO1	No	ENST00000245564	1		4743	14	2431	6	26682387	60175621
YY1AP1	No	ENST00000368339	2		29015	10	2874	7	26743753	60175621
DAP3	No	ENST00000343043	3		49444	13	1649	7	2.67836e+07	60175621
GON4L	No	ENST00000368331	0		107463	32	7640	3	26873241	60175621
SYT11	No	ENST00000368324	0		25691	4	5240	1	26942145	60175621
RIT1	No	ENST00000368322	1		10642	6	855	1	2.69754e+07	60175621
KIAA0907	No	ENST00000368321	0		21355	14	2947	1	26993511	60175621
RXFP4	No	ENST00000368318	1		1146	1	1146	1	2.70121e+07	60175621
ARHGEF2	No	ENST00000462460	0		43219	26	4438	1	27038255	60175621
SSR2	No	ENST00000295702	0		11912	6	1116	1	2.70848e+07	60175621
UBQLN4	No	ENST00000368309	0		18494	11	3576	1	2.71143e+07	60175621
LAMTOR2	No	ENST00000368302	0		3654	4	587	1	2.71265e+07	60175621
RAB25	No	ENST00000361084	0		9345	5	1100	1	27135623	60175621
MEX3A	No	ENST00000532414	0		9986	2	6124	1	2.71468e+07	60175621
LMNA	No	ENST00000368300	1		25383	12	3190	1	27197189	60175621
SEMA4A	No	ENST00000355014	0		27726	15	3137	1	2.72337e+07	60175621
SLC25A44	No	ENST00000359511	1		18708	4	3482	1	2.72732e+07	60175621
PMF1-BGLAP	No	ENST00000368276	1		30257	7	852	1	27297926	60175621
PMF1	No	ENST00000567140	1		30077	7	672	1	27297836	60175621
BGLAP	No	ENST00000368272	0		1360	4	732	1	2.73124e+07	60175621
PAQR6	No	ENST00000340183	0		4635	5	1799	1	27315530	60175621
SMG5	No	ENST00000361813	1		33602	22	4559	1	2.73358e+07	60175621
TMEM79	No	ENST00000295694	0		9496	4	2191	1	2.73575e+07	60175621
C1orf85	No	ENST00000362007	0		2985	6	1604	1	27363971	60175621
VHLL	No	ENST00000339922	0		1014	1	1014	1	2.73689e+07	60175621
CCT3	No	ENST00000295688	0		29498	14	2150	1	2.73935e+07	60175621
TSACC	No	ENST00000368251	0		8094	4	438	1	2.74127e+07	60175621
RHBG	No	ENST00000368246	0		16007	11	1784	1	27447006	60175621
C1orf61	No	ENST00000368242	0		16084	5	867	1	2.74821e+07	60175621
MEF2D	No	ENST00000348159	0		37102	12	5965	1	2.75521e+07	60175621
IQGAP3	No	ENST00000361170	2		47136	38	5988	1	2.76188e+07	60175621
TTC24	No	ENST00000368236	0		7044	11	2005	1	2.7653e+07	60175621
APOA1BP	No	ENST00000368235	0		2538	6	1125	1	2.76628e+07	60175621
GPATCH4	No	ENST00000438976	0		6258	8	1159	1	2.76681e+07	60175621
HAPLN2	No	ENST00000255039	0		6432	7	1771	1	2.76923e+07	60175621
BCAN	No	ENST00000329117	0		17581	14	3466	1	27720530	60175621
NES	No	ENST00000368223	0		8635	4	5558	1	27742872	60175621
CRABP2	No	ENST00000368221	0		5992	5	783	1	2.77725e+07	60175621
ISG20L2	No	ENST00000313146	0		6545	3	3303	1	27794955	60175621
RRNAD1	No	ENST00000368216	0		8475	8	2254	1	27802504	60175621
MRPL24	No	ENST00000361531	0		3786	6	883	1	2.7809e+07	60175621
HDGF	No	ENST00000368206	0		9104	6	960	1	2.78177e+07	60175621
PRCC	No	ENST00000271526	0		33316	7	2103	1	2.78539e+07	60175621
SH2D2A	No	ENST00000392306	0		10605	9	1673	1	27881338	60175621
NTRK1	No	ENST00000524377	2		20749	17	2432	1	27941060	60175621
INSRR	No	ENST00000368195	0		18956	22	5101	1	2.79193e+07	60175621
PEAR1	No	ENST00000292357	1		22704	23	4866	1	2.79749e+07	60175621
LRRC71	No	ENST00000337428	0		12445	15	1959	1	27996664	60175621
ARHGEF11	No	ENST00000368194	1		110531	41	6889	1	28059897	60175621
ETV3L	No	ENST00000454449	0		7765	5	1976	1	28165718	60175621
ETV3	No	ENST00000368192	1		17177	5	5254	1	28199571	60175621
FCRL5	No	ENST00000356953	1		37140	17	3386	2	2.86036e+07	60175621
FCRL4	No	ENST00000271532	1		24332	12	3459	2	2.86557e+07	60175621
FCRL3	No	ENST00000368186	1		24258	16	2633	1	2.87584e+07	60175621
FCRL2	No	ENST00000361516	0		31390	12	2579	1	2.88312e+07	60175621
FCRL1	No	ENST00000368176	0		25245	11	2596	1	28877273	60175621
CD5L	No	ENST00000368174	0		10885	6	2191	1	28906146	60175621
KIRREL	No	ENST00000368173	0		102776	15	3654	1	2.91145e+07	60175621
CD1D	No	ENST00000368171	1		4950	7	2253	1	2.92522e+07	60175621
CD1A	No	ENST00000289429	0		4133	6	2096	1	29325993	60175621
CD1C	No	ENST00000368170	1		3845	6	1435	1	29361498	60175621
CD1B	No	ENST00000368168	0		3581	6	1395	1	29399531	60175621
CD1E	No	ENST00000368167	0		3199	6	1458	1	29425139	60175621
OR10T2	No	ENST00000334438	1		945	1	945	1	29468784	60175621
OR10K2	No	ENST00000314902	1		939	1	939	1	29490187	60175621
OR10K1	No	ENST00000289451	1		1073	1	1073	1	29535808	60175621
OR10R2	No	ENST00000368152	1		1008	1	1008	1	2.95502e+07	60175621
OR6Y1	No	ENST00000302617	1		978	1	978	1	2.96174e+07	60175621
OR6P1	No	ENST00000334632	0		954	1	954	1	2.96329e+07	60175621
OR10X1	No	ENST00000368150	0		981	1	981	1	29649199	60175621
OR10Z1	No	ENST00000361284	0		942	1	942	1	2.96767e+07	60175621
SPTA1	No	ENST00000368147	2		75993	52	7999	1	29718492	60175621
OR6K2	No	ENST00000359610	0		1118	1	1118	1	2.97699e+07	60175621
OR6K3	No	ENST00000368146	1		996	1	996	1	2.97875e+07	60175621
OR6K6	No	ENST00000368144	3		1172	1	1172	1	2.98251e+07	60175621
OR6N1	No	ENST00000335094	1		1027	1	1027	1	29835979	60175621
OR6N2	No	ENST00000339258	1		954	1	954	1	2.98469e+07	60175621
MNDA	No	ENST00000368141	2		18188	7	1752	1	2.99102e+07	60175621
PYHIN1	No	ENST00000368140	0		45503	9	2083	1	30024093	60175621
IFI16	No	ENST00000295809	1		45229	12	2867	2	30102331	60175621
AIM2	No	ENST00000368130	0		14418	6	1529	1	3.01395e+07	60175621
CADM3	No	ENST00000368124	1		30404	10	2546	1	3.02566e+07	60175621
DARC	No	ENST00000368121	0		1088	1	1088	1	3.02757e+07	60175621
FCER1A	No	ENST00000368115	0		18511	6	1165	1	30368759	60175621
OR10J3	No	ENST00000332217	0		990	1	990	1	3.0384e+07	60175621
OR10J1	No	ENST00000423932	0		1089	1	1089	1	30510056	60175621
OR10J5	No	ENST00000334857	0		1050	1	1050	1	3.06053e+07	60175621
APCS	No	ENST00000255040	0		1041	2	926	1	30658135	60175621
CRP	No	ENST00000255030	1		2301	2	2015	1	30783229	60175621
DUSP23	No	ENST00000368107	0		1541	2	756	1	30851563	60175621
FCRL6	No	ENST00000368106	1		13238	10	1306	1	3.08788e+07	60175621
SLAMF8	No	ENST00000289707	1		10500	5	2996	1	3.09018e+07	60175621
C1orf204	No	ENST00000368102	1		20874	6	2501	1	3.09147e+07	60175621
VSIG8	No	ENST00000368100	0		8342	7	1818	1	3.09283e+07	60175621
CCDC19	No	ENST00000368099	0		27800	12	1842	1	3.09561e+07	60175621
AL590560.1	No	ENST00000599780	0		276	1	276	1	3.098e+07	60175621
TAGLN2	No	ENST00000368096	1		5611	5	1603	1	30990702	60175621
IGSF9	No	ENST00000368094	0		18558	21	4044	1	3.10061e+07	60175621
SLAMF9	No	ENST00000368093	1		2763	4	1156	1	31022663	60175621
PIGM	No	ENST00000368090	2		4322	1	4322	1	3.10996e+07	60175621
KCNJ10	No	ENST00000368089	1		32782	2	5293	1	3.11236e+07	60175621
KCNJ9	No	ENST00000368088	0		8994	3	4170	1	3.11559e+07	60175621
IGSF8	No	ENST00000314485	0		7350	7	2343	1	3.11648e+07	60175621
ATP1A2	No	ENST00000361216	0		27819	23	5421	1	31199472	60175621
ATP1A4	No	ENST00000368081	1		35408	22	3839	1	3.12391e+07	60175621
CASQ1	No	ENST00000368078	0		11331	11	1897	1	31266011	60175621
PEA15	No	ENST00000368076	0		9956	6	2694	1	3.12802e+07	60175621
DCAF8	No	ENST00000608310	0		67667	18	2635	1	31321087	60175621
DCAF8	No	ENST00000556710	0		67667	18	2635	1	31321087	60175621
PEX19	No	ENST00000368072	0		8335	8	3661	0	31350769	60175621
COPA	No	ENST00000368069	0		53976	33	4664	0	3.13861e+07	60175621
NCSTN	No	ENST00000294785	0		15681	17	2936	0	31420902	60175621
NHLH1	No	ENST00000302101	0		5782	2	2563	0	3.14397e+07	60175621
VANGL2	No	ENST00000368061	0		28093	8	5340	0	31484422	60175621
SLAMF6	No	ENST00000368057	0		38199	8	2712	0	31573944	60175621
CD84	No	ENST00000311224	1		31260	8	1116	0	3.16337e+07	60175621
SLAMF1	No	ENST00000302035	0		39196	7	4006	0	3.16975e+07	60175621
CD48	No	ENST00000368046	0		33106	4	1126	0	3.17651e+07	60175621
SLAMF7	No	ENST00000368043	0		15557	7	2689	0	31816833	60175621
LY9	No	ENST00000263285	0		32104	10	2443	0	3.1882e+07	60175621
CD244	No	ENST00000368033	0		31578	9	1360	0	3.19168e+07	60175621
ITLN1	No	ENST00000326245	2		8632	8	1183	0	3.19506e+07	60175621
ITLN2	No	ENST00000368029	0		9775	8	1151	0	32019702	60175621
F11R	No	ENST00000368026	1		26138	10	4835	0	3.20781e+07	60175621
TSTD1	No	ENST00000368023	0		1320	4	574	0	3.21081e+07	60175621
USF1	No	ENST00000368020	0		5691	11	1717	0	32111886	60175621
ARHGAP30	No	ENST00000368013	1		22998	12	4394	0	3.21282e+07	60175621
AL591806.1	No	ENST00000600454	0		289	2	150	0	32135799	60175621
PVRL4	No	ENST00000368012	0		18605	9	3502	0	32150087	60175621
KLHDC9	No	ENST00000368011	0		1953	4	1314	0	32169160	60175621
PFDN2	No	ENST00000368010	0		17556	4	677	0	3.21791e+07	60175621
NIT1	No	ENST00000368009	0		2967	7	1362	0	32189374	60175621
DEDD	No	ENST00000368005	0		8813	5	1256	0	32196221	60175621
UFC1	No	ENST00000368003	1		5105	6	1114	0	32226094	60175621
USP21	No	ENST00000289865	0		6245	13	2195	0	32232391	60175621
PPOX	No	ENST00000352210	0		4809	13	1686	0	32238604	60175621
B4GALT3	No	ENST00000319769	0		6176	8	1911	0	3.22442e+07	60175621
ADAMTS4	No	ENST00000367996	0		14749	9	9773	0	32261472	60175621
NDUFS2	No	ENST00000367993	0		15081	15	2042	0	32276645	60175621
FCER1G	No	ENST00000367992	0		5421	5	551	0	32287779	60175621
AL590714.1	No	ENST00000594609	0		2137	2	231	0	32291228	60175621
APOA2	No	ENST00000464492	0		1300	4	530	0	3.22928e+07	60175621
TOMM40L	No	ENST00000367987	0		4315	9	2636	0	32298251	60175621
NR1I3	No	ENST00000367979	1		6769	8	1074	0	32302971	60175621
PCP4L1	No	ENST00000504449	0		26724	3	1424	0	3.23419e+07	60175621
MPZ	No	ENST00000360451	0		5234	6	1951	0	3.23771e+07	60175621
SDHC	No	ENST00000367975	0		48938	6	1420	0	3.24085e+07	60175621
C1orf192	No	ENST00000367974	0		3144	5	774	0	3.24361e+07	60175621
FCGR2A	No	ENST00000271450	2		14139	7	2412	2	32582289	60175621
HSPA6	No	ENST00000309758	2		2646	1	2646	2	3.25954e+07	60175621
FCGR3A	No	ENST00000367969	2		8270	5	2310	3	3.26157e+07	60175621
FCGR2B	No	ENST00000358671	1		15494	8	2115	2	3.27407e+07	60175621
FCGR3B	No	ENST00000531221	2		7217	5	1339	3	32697388	60175621
FCRLA	No	ENST00000367959	1		7380	6	2362	0	3.27805e+07	60175621
FCRLB	No	ENST00000367948	0		6581	8	1977	0	32794643	60175621
DUSP12	No	ENST00000367943	0		7393	6	1270	0	32823256	60175621
ATF6	No	ENST00000367942	0		197777	16	7496	0	32934972	60175621
OLFML2B	No	ENST00000367940	2		40185	8	2685	0	33073338	60175621
NOS1AP	No	ENST00000361897	0		300700	10	4931	0	3.32899e+07	60175621
RP11-565P22.6	Yes	ENST00000431696	1		16709	3	541	0	33443551	60175621
C1orf226	Yes	ENST00000426197	1		4871	3	1049	0	33451066	60175621
C1orf111	Yes	ENST00000367935	0		3668	3	1711	0	3.34448e+07	60175621
SH2D1B	Yes	ENST00000367929	1		16861	4	2523	0	33473486	60175621
UHMK1	Yes	ENST00000489294	0		31768	8	8478	0	3.35835e+07	60175621
UAP1	Yes	ENST00000271469	0		38304	11	2344	0	3.36505e+07	60175621
DDR2	Yes	ENST00000367921	0		147952	18	3096	0	3.37762e+07	60175621
HSD17B7	Yes	ENST00000254521	0		21784	9	1190	0	3.38714e+07	60175621
C1orf110	Yes	ENST00000367910	1		14465	4	1498	0	33931319	60175621
RGS4	Yes	ENST00000421743	1		8028	6	3311	0	3.41426e+07	60175621
RGS5	Yes	ENST00000367903	0		70581	6	934	0	34252136	60175621
NUF2	Yes	ENST00000271452	1		33811	14	1969	0	34408649	60175621
PBX1	No	ENST00000420696	0		292197	9	6636	0	35774970	60175621
LMX1A	No	ENST00000294816	0		154369	9	3350	0	36348294	60175621
RXRG	No	ENST00000359842	0		44275	10	2036	0	36492296	60175621
LRRC52	No	ENST00000294818	0		19955	2	1369	0	36623221	60175621
MGST3	No	ENST00000367883	1		23558	7	706	0	3.67131e+07	60175621
ALDH9A1	No	ENST00000354775	0		36648	11	2696	0	3.67498e+07	60175621
TMCO1	No	ENST00000367881	0		42386	7	2224	0	3.68172e+07	60175621
UCK2	No	ENST00000367879	0		80579	7	1375	0	36937057	60175621
FAM78B	No	ENST00000338353	0		96950	3	1597	0	3.71877e+07	60175621
AL626787.1	No	ENST00000595430	0		2031	1	2031	0	37127694	60175621
POGK	No	ENST00000367875	0		14385	5	6254	0	37916518	60175621
TADA1	No	ENST00000367874	0		19818	8	2159	0	3.79357e+07	60175621
ILDR2	No	ENST00000271417	0		62119	10	8125	0	38013502	60175621
MAEL	No	ENST00000367872	0		33106	12	1908	0	3.80749e+07	60175621
GPA33	No	ENST00000367868	1		37796	7	2802	0	3.8141e+07	60175621
DUSP27	No	ENST00000271385	0		34269	6	3597	0	38180711	60175621
POU2F1	No	ENST00000367866	0		206517	16	13905	0	38393324	60175621
CD247	No	ENST00000362089	0		87899	8	1609	0	38543826	60175621
CREG1	No	ENST00000370509	0		12755	4	1974	0	38616627	60175621
RCSD1	No	ENST00000367854	1		76157	7	3135	0	38737408	60175621
MPZL1	No	ENST00000359523	0		69970	6	5010	0	3.88262e+07	60175621
ADCY10	No	ENST00000367851	2		104459	33	5051	0	38931111	60175621
MPC2	No	ENST00000271373	0		18973	6	798	0	38996792	60175621
DCAF6	No	ENST00000367840	0		139017	22	3349	0	39075564	60175621
GPR161	No	ENST00000537209	0		52021	7	2152	0	39180526	60175621
TIPRL	No	ENST00000367833	0		21780	7	1630	0	3.92591e+07	60175621
SFT2D2	No	ENST00000271375	1		27018	8	11040	0	3.93088e+07	60175621
TBX19	No	ENST00000367821	1		33387	8	2822	0	39366971	60175621
XCL2	No	ENST00000367819	0		3233	3	565	0	39611619	60175621
XCL1	No	ENST00000367818	1		5605	3	1367	0	39648513	60175621
DPT	No	ENST00000367817	0		33806	4	1786	0	3.97816e+07	60175621
ATP1B1	No	ENST00000367815	0		25697	6	1883	0	40188409	60175621
NME7	No	ENST00000367811	2		235437	12	1642	0	40319487	60175621
BLZF1	No	ENST00000329281	0		28571	8	2300	0	40451493	60175621
CCDC181	No	ENST00000367806	0		32548	6	1860	0	4.04804e+07	60175621
SLC19A2	No	ENST00000236137	0		22095	6	3671	0	40544194	60175621
F5	No	ENST00000367796	1		72423	25	7039	0	40619615	60175621
SELP	No	ENST00000263686	2		41261	17	3142	0	40678720	60175621
C1orf112	No	ENST00000286031	4		58672	24	4355	0	4.08939e+07	60175621
SELL	No	ENST00000236147	0		21032	9	2436	0	4.07703e+07	60175621
SELE	No	ENST00000333360	0		11422	14	3857	0	4.07975e+07	60175621
METTL18	No	ENST00000303469	1		2161	2	1426	0	40862750	60175621
SCYL3	No	ENST00000367770	1		35815	13	2916	0	40940122	60175621
KIFAP3	No	ENST00000361580	0		153370	20	2957	0	4.10672e+07	60175621
METTL11B	Yes	ENST00000439373	0		21790	4	992	0	4.1226e+07	60175621
GORAB	No	ENST00000367763	0		21318	5	2189	0	4.16119e+07	60175621
PRRX1	No	ENST00000239461	0		75514	4	4284	0	4.17708e+07	60175621
MROH9	No	ENST00000367759	1		129295	22	3165	0	42069259	60175621
FMO3	No	ENST00000367755	1		26942	9	2087	0	4.21735e+07	60175621
FMO6P	No	ENST00000236166	2		23295	8	1699	0	42218888	60175621
FMO2	No	ENST00000209929	0		26023	9	3851	0	42267358	60175621
FMO1	No	ENST00000354841	0		28018	8	2160	0	4.23411e+07	60175621
FMO4	No	ENST00000367749	1		27851	10	2252	0	42397298	60175621
PRRC2C	No	ENST00000392078	1		106336	35	8978	0	4.26078e+07	60175621
MYOC	No	ENST00000037502	2		17267	3	2095	0	42713190	60175621
VAMP4	No	ENST00000236192	3		42088	8	5159	0	4.27903e+07	60175621
METTL13	No	ENST00000361735	0		16016	8	3327	0	4.28588e+07	60175621
DNM3	No	ENST00000355305	1		566855	21	3280	0	43194067	60175621
PIGC	No	ENST00000258324	0		2633	2	1499	0	43511914	60175621
C1orf105	No	ENST00000367727	1		48142	7	985	0	4.35139e+07	60175621
SUCO	No	ENST00000608151	1		79359	23	5793	0	43641292	60175621
FASLG	Yes	ENST00000367721	0		7857	4	1888	0	43732086	60175621
TNFSF18	No	ENST00000404377	0		11004	3	2008	0	4.41146e+07	60175621
TNFSF4	No	ENST00000281834	0		23579	3	3470	0	44264663	60175621
PRDX6	No	ENST00000340385	0		11542	5	1751	0	4.45522e+07	60175621
SLC9C2	No	ENST00000367714	0		102631	28	4428	0	44620918	60175621
ANKRD45	No	ENST00000333279	0		60302	6	1446	0	4.47089e+07	60175621
KLHL20	No	ENST00000209884	0		71718	12	3421	0	4.482e+07	60175621
CENPL	No	ENST00000356198	0		24773	7	2357	0	44881074	60175621
DARS2	No	ENST00000361951	3		34044	17	3506	0	4.49107e+07	60175621
ZBTB37	No	ENST00000367701	0		34594	4	19128	0	4.49554e+07	60175621
SERPINC1	No	ENST00000367698	1		13570	7	1594	0	4.49797e+07	60175621
RC3H1	No	ENST00000258349	2		61851	19	10988	0	45031277	60175621
RABGAP1L	No	ENST00000251507	2		798665	21	2899	0	45627987	60175621
GPR52	No	ENST00000367685	0		1472	1	1472	0	4.55179e+07	60175621
CACYBP	No	ENST00000367679	0		11978	6	2766	0	4.60749e+07	60175621
MRPS14	No	ENST00000476371	0		10468	3	2115	0	4.60873e+07	60175621
TNN	No	ENST00000239462	2		80209	19	5008	0	46177098	60175621
KIAA0040	No	ENST00000423313	3		35807	4	4564	0	46244026	60175621
TNR	No	ENST00000263525	2		420818	24	5190	0	4.66023e+07	60175621
RFWD2	No	ENST00000367669	0		262663	20	3033	0	47145298	60175621
PAPPA2	No	ENST00000367662	2		382429	23	9685	0	47723521	60175621
ASTN1	No	ENST00000367654	0		303821	23	7337	0	48082114	60175621
BRINP2	No	ENST00000361539	0		110926	8	3558	0	4.82961e+07	60175621
SEC16B	No	ENST00000308284	1		40770	26	3985	0	4.90187e+07	60175621
RASAL2	No	ENST00000367649	3		379282	18	4378	0	4.93529e+07	60175621
TEX35	No	ENST00000319416	0		9573	9	1023	0	49586998	60175621
C1orf220	No	ENST00000319387	0		3969	3	2595	0	49616040	60175621
C1ORF220	No	ENST00000367636	0		5630	3	2113	0	4.96148e+07	60175621
RALGPS2	No	ENST00000367635	0		194939	20	5834	0	49891769	60175621
ANGPTL1	No	ENST00000234816	0		21348	6	3348	0	4.99295e+07	60175621
FAM20B	No	ENST00000263733	0		50667	8	5984	0	50120364	60175621
TOR3A	No	ENST00000367627	1		14620	6	2724	0	5.01578e+07	60175621
ABL2	No	ENST00000502732	1		130275	12	12144	0	50233599	60175621
SOAT1	No	ENST00000367619	3		64879	16	6835	0	50395376	60175621
AXDND1	No	ENST00000367618	7		189016	26	3642	0	5.05294e+07	60175621
AL160286.1	No	ENST00000600581	1		14090	2	129	0	5.05508e+07	60175621
NPHS2	No	ENST00000367615	0		25395	8	1855	0	50632371	60175621
TDRD5	No	ENST00000444136	0		99374	18	3678	0	5.07107e+07	60175621
FAM163A	No	ENST00000341785	0		73036	5	2909	0	5.08488e+07	60175621
TOR1AIP2	No	ENST00000367612	0		37833	6	7905	0	50928018	60175621
IFRG15	No	ENST00000553856	0		396	1	396	0	5.09341e+07	60175621
TOR1AIP1	No	ENST00000271583	1		36981	11	3044	0	50969922	60175621
CEP350	No	ENST00000367607	1		160143	38	13491	0	51103944	60175621
QSOX1	No	ENST00000367602	0		49197	12	9311	0	51248567	60175621
LHX4	No	ENST00000263726	2		49960	6	7083	0	5.13244e+07	60175621
ACBD6	No	ENST00000367595	2		214725	8	1670	0	51464727	60175621
XPR1	No	ENST00000367590	0		258248	15	8474	0	5.18303e+07	60175621
KIAA1614	No	ENST00000367588	0		38426	9	9654	0	5.20015e+07	60175621
AL162431.1	No	ENST00000457152	0		8174	2	168	2	5.20458e+07	60175621
STX6	No	ENST00000258301	1		50187	8	4851	2	52066954	60175621
MR1	No	ENST00000367580	0		27936	6	7704	2	5.21171e+07	60175621
IER5	No	ENST00000367577	0		2340	1	2340	0	5.21588e+07	60175621
CACNA1E	No	ENST00000367573	0		315215	48	7067	0	52710488	60175621
ZNF648	No	ENST00000339948	0		7143	2	3649	0	53127276	60175621
GLUL	No	ENST00000311223	0		10502	8	4719	0	5.34561e+07	60175621
TEDDM1	No	ENST00000367565	0		2500	1	2500	0	5.34685e+07	60175621
RGSL1	No	ENST00000294854	1		110413	22	3696	0	53574487	60175621
RNASEL	No	ENST00000367559	0		15623	7	4238	0	53650580	60175621
RGS16	No	ENST00000367558	1		5786	5	2427	0	5.36707e+07	60175621
RGS8	No	ENST00000258302	0		26258	6	765	0	5.37289e+07	60175621
NPL	No	ENST00000258317	1		35104	11	1530	0	5.3881e+07	60175621
DHX9	No	ENST00000367549	1		48383	28	4240	0	53932695	60175621
SHCBP1L	No	ENST00000367547	2		53506	10	2317	0	5.39958e+07	60175621
LAMC1	No	ENST00000258341	1		122133	28	7889	0	54153661	60175621
LAMC2	No	ENST00000264144	0		58613	23	5147	0	54284729	60175621
NMNAT2	No	ENST00000287713	1		170366	11	5663	0	5.44026e+07	60175621
SMG7	No	ENST00000507469	1		81686	23	4642	0	5.45825e+07	60175621
NCF2	No	ENST00000367535	0		34857	15	2226	0	54642288	60175621
ARPC5	No	ENST00000294742	0		9300	4	1637	0	5.47002e+07	60175621
RGL1	No	ENST00000304685	0		292446	19	5100	0	5.48514e+07	60175621
APOBEC4	No	ENST00000308641	2		6908	2	2648	0	5.4719e+07	60175621
COLGALT2	No	ENST00000361927	0		101893	12	5177	0	55055917	60175621
TSEN15	No	ENST00000361641	0		22536	5	1960	0	5.51321e+07	60175621
C1orf21	No	ENST00000235307	0		241963	6	10265	0	55577173	60175621
EDEM3	No	ENST00000318130	0		64683	20	6898	0	55791706	60175621
FAM129A	No	ENST00000367511	1		183519	14	6928	0	55951923	60175621
RNF2	No	ENST00000367510	0		57245	7	3606	0	56143118	60175621
TRMT1L	No	ENST00000367506	1		38884	15	4392	0	5.62067e+07	60175621
SWT1	No	ENST00000367500	1		134607	19	3830	0	56293594	60175621
IVNS1ABP	No	ENST00000367498	0		20942	15	4199	0	5.6376e+07	60175621
HMCN1	No	ENST00000271588	2		456399	107	18208	0	57031882	60175621
PRG4	No	ENST00000445192	1		18284	13	5044	0	5.73746e+07	60175621
TPR	No	ENST00000367478	1		63674	51	9708	0	5.74126e+07	60175621
C1orf27	No	ENST00000287859	0		45510	14	3792	0	5.74678e+07	60175621
AL596220.1	No	ENST00000598663	0		1786	3	135	0	5.7465e+07	60175621
OCLM	No	ENST00000574641	1		884	1	884	0	5.74701e+07	60175621
PDC	No	ENST00000340129	1		5481	3	741	0	57515851	60175621
PTGS2	No	ENST00000367468	0		8637	10	4514	0	57745241	60175621
PLA2G4A	No	ENST00000367466	0		160029	18	2875	0	57978099	60175621
BRINP3	Yes	ENST00000367462	1		379968	8	2889	0	60175000	5.89938e+07
RGS18	No	ENST00000367460	0		27359	5	2150	0	60175000	57109355
RGS21	No	ENST00000417209	1		50294	5	1794	0	60175000	5.69394e+07
RGS1	No	ENST00000367459	0		4305	5	1405	0	60175000	56703612
RGS13	No	ENST00000391995	2		24116	7	1505	0	60175000	5.66333e+07
RGS2	No	ENST00000235382	0		3233	5	1344	0	60175000	56470834
UCHL5	No	ENST00000367450	1		43194	12	1355	0	60175000	5.62438e+07
TROVE2	No	ENST00000367441	0		15851	8	1791	0	60175000	56204550
GLRX2	No	ENST00000367440	0		9647	4	1131	0	60175000	56180200
CDC73	No	ENST00000367435	0		131885	17	4969	0	60175000	56093532
B3GALT2	No	ENST00000367434	0		7610	2	3274	0	60175000	5.60986e+07
KCNT2	Yes	ENST00000294725	3		381087	28	4409	0	60175000	52862809
CFH	Yes	ENST00000367429	0		95627	22	4127	3	60175000	52581800
CFHR3	Yes	ENST00000367425	3		19279	6	1645	6	60175000	52497057
CFHR1	Yes	ENST00000320493	2		12433	6	1271	4	60175000	52455518
CFHR2	Yes	ENST00000367415	0		15446	5	1059	1	60175000	5.233e+07
CFHR4	Yes	ENST00000367416	2		30700	10	2178	1	60175000	5.23781e+07
CFHR5	Yes	ENST00000367414	2		32138	10	2829	0	60175000	5.22879e+07
F13B	Yes	ENST00000367412	1		28077	12	2217	0	60175000	52228262
ASPM	Yes	ENST00000367409	2		62567	28	10887	0	60175000	52166080
ZBTB41	Yes	ENST00000367405	0		46863	10	8478	0	60175000	52104380
CRB1	Yes	ENST00000367400	3		210178	12	4932	0	60175000	5.19081e+07
DENND1B	No	ENST00000367396	2		223071	16	2177	0	60175000	51617701
C1orf53	No	ENST00000367393	0		4721	3	588	0	60175000	51376484
LHX9	No	ENST00000367387	0		12745	5	2503	0	60175000	51357720
NEK7	No	ENST00000367385	0		165458	10	4149	0	60175000	5.10418e+07
ATP6V1G3	No	ENST00000367381	1		17720	5	646	0	60175000	5.07494e+07
PTPRC	No	ENST00000442510	0		118243	33	5164	0	60175000	50583330
NR5A2	No	ENST00000367362	0		149823	8	5086	0	60175000	49178980
ZNF281	No	ENST00000294740	0		5117	2	4891	0	60175000	48873995
KIF14	No	ENST00000367350	1		69235	30	7274	0	60175000	48695376
DDX59	No	ENST00000331314	0		25931	8	2289	0	60175000	48624489
CAMSAP2	No	ENST00000236925	0		120923	18	7161	0	60175000	48481253
GPR25	No	ENST00000304244	0		1224	1	1224	0	60175000	4.84079e+07
C1orf106	No	ENST00000367342	0		24395	10	4298	0	60175000	48377955
KIF21B	No	ENST00000422435	0		49894	35	5519	0	60175000	4.82827e+07
CACNA1S	No	ENST00000362061	0		73053	44	6166	0	60175000	48205453
ASCL5	No	ENST00000458416	0		917	2	837	0	60175000	48166283
TMEM9	No	ENST00000367332	0		19729	6	1544	0	60175000	48136856
IGFN1	No	ENST00000335211	1		38128	24	11810	0	60175000	4.80716e+07
PKP1	No	ENST00000263946	2		49542	15	5447	0	60175000	4.79733e+07
TNNT2	No	ENST00000458432	0		18664	16	1159	0	60175000	4.79131e+07
LAD1	No	ENST00000367313	0		18342	10	2336	0	60175000	4.78911e+07
TNNI1	No	ENST00000336092	1		21003	12	1750	0	60175000	47862128
PHLDA3	No	ENST00000367309	0		3280	3	896	0	60175000	4.78139e+07
CSRP1	No	ENST00000340006	0		23726	6	1952	0	60175000	4.77861e+07
AC096677.1	No	ENST00000593583	0		726	1	726	0	60175000	4.76582e+07
NAV1	No	ENST00000367296	0		178721	30	13091	0	60175000	47543884
IPO9	No	ENST00000361565	1		55154	24	11435	0	60175000	4.74248e+07
SHISA4	No	ENST00000362011	0		3599	5	1341	0	60175000	47390986
LMOD1	No	ENST00000367288	1		50136	3	3970	0	60175000	4.736e+07
TIMM17A	No	ENST00000367287	0		15171	6	1659	0	60175000	47318417
RNPEP	No	ENST00000295640	0		23524	11	2427	0	60175000	4.72871e+07
ELF3	No	ENST00000359651	0		8065	8	4994	0	60175000	47269516
GPR37L1	No	ENST00000367282	0		10735	2	6588	0	60175000	47153268
ARL8A	No	ENST00000272217	0		11338	7	1793	0	60175000	4.71424e+07
PTPN7	No	ENST00000309017	1		14569	10	3765	0	60175000	47127196
LGR6	No	ENST00000367278	0		125881	18	3567	0	60175000	47024652
UBE2T	No	ENST00000367274	1		10324	7	922	0	60175000	4.69447e+07
PPP1R12B	No	ENST00000336894	0		239868	24	11108	0	60175000	4.68129e+07
SYT2	No	ENST00000367267	0		52858	9	7614	0	60175000	4.66645e+07
KDM5B	No	ENST00000367264	1		80976	28	6449	0	60175000	4.65136e+07
RP11-480I12.4	No	ENST00000330493	0		6960	3	2810	0	60175000	4.64577e+07
RABIF	No	ENST00000367262	0		10179	2	2430	0	60175000	46397447
KLHL12	No	ENST00000435533	1		36195	12	1999	0	60175000	46370991
ADIPOR1	No	ENST00000340990	0		17567	8	2177	0	60175000	46331887
CYB5R1	No	ENST00000367249	0		5412	9	1651	0	60175000	4.63169e+07
TMEM183A	No	ENST00000367242	0		17463	8	3019	0	60175000	46265376
PPFIA4	No	ENST00000367240	0		52239	29	6434	0	60175000	46228876
MYOG	No	ENST00000241651	0		2905	3	1528	0	60175000	46196909
ADORA1	No	ENST00000309502	0		76751	6	2896	0	60175000	46152464
MYBPH	No	ENST00000255416	0		8003	11	1805	0	60175000	46109681
CHI3L1	No	ENST00000255409	0		7819	10	1792	0	60175000	46098653
CHIT1	No	ENST00000367229	0		13593	11	2246	0	60175000	46058618
BTG2	No	ENST00000290551	0		4067	2	2712	0	60175000	45973924
FMOD	No	ENST00000354955	0		10862	3	3310	0	60175000	4.59354e+07
PRELP	No	ENST00000343110	1		15525	3	5747	0	60175000	45797903
OPTC	No	ENST00000367222	0		14722	8	1359	0	60175000	4.578e+07
ATP2B4	No	ENST00000357681	1		117521	21	8968	0	60175000	45596172
LAX1	No	ENST00000442561	1		10942	5	3023	0	60175000	4.55108e+07
ZC3H11A	No	ENST00000332127	0		58419	20	5015	0	60175000	45456578
ZBED6	No	ENST00000550078	0		4250	1	4250	0	60175000	4.54831e+07
SNRPE	No	ENST00000414487	0		8936	5	942	0	60175000	4.54154e+07
SOX13	No	ENST00000367204	0		54132	14	3579	0	60175000	4.51808e+07
ETNK2	No	ENST00000367201	0		20833	8	2431	0	60175000	45140015
REN	No	ENST00000272190	0		11504	10	1447	0	60175000	4.51209e+07
KISS1	No	ENST00000367194	1		6146	3	709	0	60175000	4.50881e+07
GOLT1A	No	ENST00000308302	1		15933	5	883	0	60175000	45075367
PLEKHA6	No	ENST00000414478	0		138696	23	5091	0	60175000	4.49909e+07
PPP1R15B	No	ENST00000367188	0		8405	2	5227	0	60175000	44873904
PIK3C2B	No	ENST00000367187	1		67797	34	7686	0	60175000	44824967
MDM4	No	ENST00000367182	0		41738	11	10073	0	60175000	4.47442e+07
LRRN2	No	ENST00000367175	0		5036	1	5036	0	60175000	4.46618e+07
NFASC	No	ENST00000367172	0		194168	32	10654	0	60175000	4.43558e+07
CNTN2	No	ENST00000331830	0		35303	23	8141	0	60175000	44220645
TMEM81	No	ENST00000367167	0		1388	1	1388	0	60175000	4.41977e+07
RBBP5	No	ENST00000264515	0		35874	14	4404	0	60175000	4.41774e+07
DSTYK	No	ENST00000367162	0		69062	13	7874	0	60175000	4.41045e+07
TMCC2	No	ENST00000358024	0		45168	5	3738	0	60175000	4.40307e+07
NUAK2	No	ENST00000367157	0		19697	7	3405	0	60175000	43969586
KLHDC8A	No	ENST00000367155	0		20820	6	2928	0	60175000	4.3935e+07
LEMD1	No	ENST00000367153	0		40677	6	929	0	60175000	43879777
CDK18	No	ENST00000506784	0		27189	16	2143	0	60175000	43763301
MFSD4	No	ENST00000367147	0		33942	10	4095	0	60175000	4.36955e+07
ELK4	No	ENST00000357992	0		24020	5	10239	0	60175000	4.36615e+07
SLC45A3	No	ENST00000367145	0		22609	5	3341	0	60175000	43612338
NUCKS1	No	ENST00000367142	0		37458	7	6496	0	60175000	4.35499e+07
AC119673.1	No	ENST00000598338	0		1657	1	1657	0	60175000	43567296
RAB7L1	No	ENST00000235932	0		6013	6	1723	0	60175000	43509050
SLC41A1	No	ENST00000367137	1		24084	11	4997	0	60175000	4.34804e+07
PM20D1	No	ENST00000367136	0		22096	13	2152	0	60175000	4.34424e+07
SLC26A9	No	ENST00000340781	0		22775	21	4510	0	60175000	43357058
FAM72A	No	ENST00000367128	0		16695	4	2398	0	60175000	43103817
AVPR1B	No	ENST00000367126	0		7664	2	2237	0	60175000	4.30228e+07
C1orf186	No	ENST00000331555	1		49776	6	1665	0	60175000	4.29869e+07
CTSE	No	ENST00000361052	1		14646	9	2243	0	60175000	4.29258e+07
SRGAP2	No	ENST00000295713	1		121577	20	5967	0	60175000	42673633
IKBKE	No	ENST00000367120	0		26433	22	3269	0	60175000	42593614
C1orf147	No	ENST00000367119	0		6613	2	2096	0	60175000	42582866
RASSF5	No	ENST00000355294	2		80166	6	2048	0	60175000	4.25297e+07
EIF2D	No	ENST00000271764	0		20928	15	2094	0	60175000	4.24752e+07
DYRK3	No	ENST00000367109	0		13658	3	2163	0	60175000	4.24349e+07
MAPKAPK2	No	ENST00000367103	0		49247	10	2961	0	60175000	42367616
IL10	No	ENST00000423557	0		4893	5	1630	0	60175000	42307228
IL19	No	ENST00000340758	0		44110	6	1030	0	60175000	4.22564e+07
IL20	No	ENST00000367096	1		3106	5	925	0	60175000	4.22099e+07
IL24	No	ENST00000391929	0		6038	7	1320	0	60175000	4.21768e+07
FAIM3	No	ENST00000367091	0		17613	8	1950	0	60175000	42164084
PIGR	No	ENST00000356495	0		17949	11	4279	0	60175000	42139784
FCAMR	No	ENST00000324852	0		12481	8	2605	0	60175000	42112916
C1orf116	No	ENST00000359470	1		14227	4	5493	0	60175000	42051642
YOD1	No	ENST00000315927	0		7229	2	6265	0	60175000	42029813
PFKFB2	No	ENST00000367080	0		24564	15	7094	0	60175000	4.20117e+07
C4BPB	No	ENST00000243611	0		10756	6	1117	0	60175000	4.19827e+07
C4BPA	No	ENST00000367070	1		40711	12	2243	0	60175000	41952659
CD55	No	ENST00000367063	0		19235	10	1691	0	60175000	41746127
CR2	No	ENST00000367057	1		35666	20	4240	0	60175000	4.16052e+07
CR1	No	ENST00000367049	3		143142	47	7470	8	60175000	4.15094e+07
CR1L	No	ENST00000508064	1		78530	12	1788	6	60175000	4.13928e+07
CD46	Yes	ENST00000322875	0		43457	13	3278	1	60175000	41303491
CD34	Yes	ENST00000310833	0		24864	8	2679	0	60175000	4.11783e+07
PLXNA2	Yes	ENST00000367033	3		222079	32	11444	0	60175000	40943995
CAMK1G	No	ENST00000009105	0		30222	13	2612	0	60175000	3.94784e+07
LAMB3	No	ENST00000356082	0		37597	23	4055	0	60175000	39443608
G0S2	No	ENST00000367029	0		969	2	866	0	60175000	39401372
HSD11B1	No	ENST00000261465	0		48746	7	1415	0	60175000	3.93667e+07
TRAF3IP3	No	ENST00000367024	1		23810	17	2331	0	60175000	3.93069e+07
C1orf74	No	ENST00000294811	0		2244	2	1576	0	60175000	3.92938e+07
IRF6	No	ENST00000367021	0		20354	9	4306	0	60175000	3.92814e+07
DIEXF	No	ENST00000491415	2		29559	12	8446	0	60175000	39234490
SYT14	No	ENST00000422431	3		226094	10	5162	0	60175000	3.9026e+07
SERTAD4	No	ENST00000367012	1		13457	4	5219	0	60175000	38837749
HHAT	No	ENST00000391905	2		302258	12	1799	0	60175000	3.85972e+07
KCNH1	No	ENST00000271751	1		450761	11	3066	0	60175000	38168686
RCOR3	No	ENST00000419091	0		54587	12	2041	0	60175000	37790553
TRAF5	No	ENST00000261464	1		48110	11	3972	0	60175000	3.77264e+07
RD3	No	ENST00000367002	0		16396	3	4266	0	60175000	3.75926e+07
SLC30A1	No	ENST00000367001	0		7175	2	5474	0	60175000	37502124
NEK2	No	ENST00000366999	1		12847	8	2131	0	60175000	37408084
LPGAT1	No	ENST00000366996	1		80446	8	2035	0	60175000	3.72873e+07
INTS7	No	ENST00000366994	0		95142	20	4417	0	60175000	3.70893e+07
DTL	No	ENST00000366991	0		69430	15	4573	0	60175000	3.7007e+07
PPP2R5A	No	ENST00000261461	1		76322	13	3123	0	60175000	3.67536e+07
TMEM206	No	ENST00000535273	1		50420	9	2113	0	60175000	3.66876e+07
NENF	No	ENST00000366988	1		13486	4	942	0	60175000	3.66376e+07
ATF3	Yes	ENST00000341491	0		12108	4	2033	0	60175000	3.64626e+07
FAM71A	No	ENST00000294829	0		2332	1	2332	0	60175000	3.64517e+07
BATF3	Yes	ENST00000243440	0		13568	3	980	0	60175000	3.63841e+07
NSL1	Yes	ENST00000366977	0		54827	6	2317	0	60175000	36312910
TATDN3	Yes	ENST00000532324	1		23770	10	1381	0	60175000	3.62736e+07
C1orf227	Yes	ENST00000332912	1		17509	3	506	0	60175000	36238384
FLVCR1	Yes	ENST00000366971	3		41109	10	5939	0	60175000	36198470
VASH2	No	ENST00000517399	1		37042	7	1068	0	60175000	3.61072e+07
ANGEL2	No	ENST00000366962	0		23645	9	4649	0	60175000	36073275
RPS6KC1	No	ENST00000366960	0		223520	15	5490	0	60175000	3.59143e+07
PROX1	No	ENST00000261454	0		39882	4	2797	0	60175000	3.50608e+07
SMYD2	No	ENST00000366957	1		55899	12	1671	0	60175000	34768096
PTPN14	No	ENST00000366956	0		202528	19	12985	0	60175000	3.46273e+07
CENPF	No	ENST00000366955	2		61394	20	10307	0	60175000	3.44434e+07
KCNK2	Yes	ENST00000444842	1		153858	7	3379	0	60175000	3.39171e+07
KCTD3	Yes	ENST00000259154	2		54415	18	3931	0	60175000	33482679
USH2A	Yes	ENST00000366943	7		800503	73	18955	0	60175000	33054134
ESRRG	Yes	ENST00000366937	0		220200	8	5365	0	60175000	3.24639e+07
GPATCH2	No	ENST00000366935	3		204091	10	5851	0	60175000	31548242
SPATA17	No	ENST00000366933	5		240373	11	5818	0	60175000	31325769
RRP15	No	ENST00000366932	0		52697	5	7771	0	60175000	30765644
TGFB2	No	ENST00000366929	0		98385	8	5053	0	60175000	30681852
C1orf143	No	ENST00000443836	0		15883	3	762	0	60175000	30559242
LYPLAL1	No	ENST00000366928	3		39022	5	1898	0	60175000	2.98839e+07
SLC30A10	No	ENST00000366926	0		13449	4	1915	0	60175000	29155401
EPRS	No	ENST00000366923	0		78058	32	5014	0	60175000	2.90696e+07
BPNT1	No	ENST00000322067	2		32368	9	2461	0	60175000	2.90036e+07
IARS2	No	ENST00000302637	0		53922	23	3542	0	60175000	2.89562e+07
RAB3GAP2	No	ENST00000358951	0		124162	35	7257	0	60175000	2.88669e+07
AC096644.1	No	ENST00000416839	0		4738	3	153	0	60175000	2.8645e+07
MARK1	No	ENST00000366917	0		133902	18	2946	0	60175000	2.84818e+07
C1orf115	No	ENST00000294889	1		9313	2	3413	0	60175000	28382778
MARC2	No	ENST00000366913	2		36475	8	2127	0	60175000	28310708
MARC1	No	ENST00000366910	0		27630	7	2170	0	60175000	2.82767e+07
HLX	No	ENST00000366903	0		6703	4	3323	0	60175000	28195571
DUSP10	Yes	ENST00000366899	0		40753	4	2676	0	60175000	27355479
HHIPL2	Yes	ENST00000343410	4		25844	9	2575	2	60175000	2.65421e+07
TAF1A	Yes	ENST00000350027	1		31977	12	1911	2	60175000	26503389
MIA3	Yes	ENST00000344441	0		49908	28	8123	2	60175000	2.64342e+07
AIDA	Yes	ENST00000340020	0		44512	10	3008	2	60175000	2.6387e+07
BROX	Yes	ENST00000340934	2		22644	13	4124	2	60175000	2.63534e+07
FAM177B	Yes	ENST00000360827	0		12890	6	764	2	60175000	2.63335e+07
DISP1	Yes	ENST00000284476	0		77572	8	4762	2	60175000	2.61101e+07
TLR5	No	ENST00000342210	0		24392	4	3005	2	60175000	2.59547e+07
SUSD4	No	ENST00000343846	0		143241	8	3480	2	60175000	25784840
C1orf65	No	ENST00000366875	0		2098	1	2098	2	60175000	2.56829e+07
CAPN8	No	ENST00000366872	0		138366	20	2262	2	60175000	2.54665e+07
CAPN2	No	ENST00000295006	3		63687	21	3573	2	60175000	25318744
TP53BP2	No	ENST00000343537	0		66074	18	4651	2	60175000	2.525e+07
AC138393.1	No	ENST00000600307	0		612	3	135	0	60175000	2.50346e+07
FBXO28	No	ENST00000366862	0		47961	5	5451	0	60175000	24924852
DEGS1	No	ENST00000323699	0		10271	3	2101	0	60175000	24874613
NVL	No	ENST00000281701	2		103054	23	3123	0	60175000	2.47841e+07
CNIH4	No	ENST00000465271	0		22603	5	4125	0	60175000	24694768
WDR26	No	ENST00000414423	0		49157	14	6872	0	60175000	24653198
CNIH3	No	ENST00000272133	0		124257	6	2558	0	60175000	24384498
DNAH14	No	ENST00000430092	12		469641	84	13788	0	60175000	23898445
LBR	No	ENST00000272163	0		26534	14	3745	0	60175000	2.36482e+07
AC092811.1	No	ENST00000366845	0		1637	1	1637	0	60175000	23649399
ENAH	No	ENST00000284563	0		155318	15	2856	0	60175000	2.34879e+07
SRP9	No	ENST00000304786	0		12638	3	1480	0	60175000	2.32788e+07
EPHX1	No	ENST00000272167	1		35464	9	1660	0	60175000	2.32351e+07
TMEM63A	No	ENST00000366835	2		36833	25	4098	0	60175000	23198968
LEFTY1	No	ENST00000272134	1		2865	4	1626	1	60175000	23175207
RP4-559A3.7	No	ENST00000432920	1		37583	8	1625	1	60175000	23157434
PYCR2	No	ENST00000343818	1		4382	7	1689	1	60175000	2.31409e+07
LEFTY2	No	ENST00000366820	0		4886	4	2287	1	60175000	2.31239e+07
SDE2	No	ENST00000272091	1		16630	7	3975	0	60175000	2.30719e+07
H3F3A	No	ENST00000366813	0		8025	3	1308	0	60175000	22994931
ACBD3	No	ENST00000366812	0		42052	8	3573	0	60175000	2.28972e+07
MIXL1	No	ENST00000542034	0		2247	2	839	0	60175000	22838179
LIN9	No	ENST00000366808	0		78713	15	3186	0	60175000	22792407
PARP1	No	ENST00000366794	0		47383	23	3958	0	60175000	22678538
C1orf95	No	ENST00000366788	0		60415	4	7705	0	60175000	22483913
ITPKB	No	ENST00000272117	0		105769	7	5822	0	60175000	22378346
PSEN2	No	ENST00000366782	1		24831	13	2465	0	60175000	22179237
ADCK3	No	ENST00000366777	0		47257	15	2872	0	60175000	22099004
CDC42BPA	No	ENST00000334218	2		328260	37	10691	0	60175000	2.19089e+07
ZNF678	No	ENST00000397097	1		92286	4	1895	0	60175000	2.14532e+07
SNAP47	No	ENST00000366759	0		46231	5	2362	0	60175000	21304809
JMJD4	No	ENST00000366758	2		4223	6	2595	0	60175000	21329620
PRSS38	No	ENST00000366757	1		30778	5	1267	0	60175000	2.12318e+07
WNT9A	No	ENST00000272164	1		29243	4	3971	0	60175000	21129643
WNT3A	No	ENST00000366753	0		53386	5	1368	0	60175000	2.10291e+07
ARF1	No	ENST00000272102	0		16550	5	1885	0	60175000	2.0972e+07
C1orf35	No	ENST00000272139	0		2732	8	1427	0	60175000	2.09608e+07
MRPL55	No	ENST00000366731	1		2612	6	1361	0	60175000	2.09549e+07
GUK1	No	ENST00000435153	0		8492	8	865	0	60175000	2.09184e+07
GJC2	No	ENST00000366714	0		9975	2	2243	0	60175000	20908081
IBA57-AS1	No	ENST00000366713	0		1427	2	446	0	60175000	20898121
IBA57	No	ENST00000366711	2		16443	3	7817	0	60175000	20888884
OBSCN	No	ENST00000570156	5		170747	116	26927	0	60175000	20769417
TRIM11	Yes	ENST00000284551	0		13165	6	2715	0	60175000	20662662
TRIM17	Yes	ENST00000295033	0		8629	7	1730	0	60175000	20650570
HIST3H3	Yes	ENST00000366696	0		481	1	481	0	60175000	20637835
HIST3H2A	Yes	ENST00000366695	0		496	1	496	0	60175000	2.06053e+07
HIST3H2BB	Yes	ENST00000369160	0		452	1	452	0	60175000	2.06046e+07
RNF187	Yes	ENST00000305943	0		8706	4	3017	0	60175000	2.05715e+07
RHOU	No	ENST00000366691	0		11593	3	4372	0	60175000	20374001
TMEM78	No	ENST00000323223	1		2175	1	2175	0	60175000	19864151
RAB4A	No	ENST00000366690	1		34763	8	2966	0	60175000	19826361
SPHAR	No	ENST00000366688	1		1120	1	1120	0	60175000	1.98099e+07
CCSAP	No	ENST00000284617	0		21973	4	5157	0	60175000	19782872
ACTA1	No	ENST00000366684	0		2850	7	1491	0	60175000	1.96822e+07
NUP133	No	ENST00000261396	0		67044	26	4169	0	60175000	1.96401e+07
ABCB10	No	ENST00000344517	2		42114	13	3857	0	60175000	1.95772e+07
TAF5L	No	ENST00000258281	0		32927	5	3112	0	60175000	19505290
URB2	No	ENST00000258243	2		33966	10	5613	0	60175000	1.94717e+07
GALNT2	No	ENST00000366672	0		214915	16	4454	0	60175000	18940208
PGBD5	No	ENST00000321327	0		55975	9	3443	0	60175000	18765241
COG2	No	ENST00000366669	0		51491	18	2921	0	60175000	18446638
AGT	No	ENST00000366667	2		11775	5	2291	0	60175000	18406465
CAPN9	No	ENST00000271971	1		54389	20	2362	0	60175000	18340297
C1orf198	No	ENST00000366663	1		31535	4	3858	0	60175000	18261989
TTC13	No	ENST00000366661	1		72596	23	3253	0	60175000	1.81723e+07
ARV1	No	ENST00000435927	0		18122	6	879	0	60175000	1.81267e+07
FAM89A	No	ENST00000366654	1		21289	2	1495	0	60175000	18085273
TRIM67	No	ENST00000366653	1		54055	10	3936	0	60175000	17924878
C1orf131	No	ENST00000366649	0		17405	7	1424	0	60175000	17882410
GNPAT	No	ENST00000366647	1		36764	16	2643	0	60175000	1.78553e+07
EXOC8	No	ENST00000360394	0		5099	1	5099	0	60175000	17779592
SPRTN	No	ENST00000295050	0		16976	5	3468	0	60175000	1.77683e+07
EGLN1	No	ENST00000366641	1		61294	5	7097	0	60175000	1.77205e+07
TSNAX	No	ENST00000366639	0		37872	6	2650	0	60175000	1.75673e+07
DISC1	No	ENST00000439617	1		414458	13	7059	0	60175000	1.72808e+07
SIPA1L2	Yes	ENST00000262861	0		117599	21	6555	0	60175000	16658108
MAP10	Yes	ENST00000418460	1		5450	1	5450	0	60175000	1.63073e+07
NTPCR	Yes	ENST00000366627	0		26889	5	1762	0	60175000	16150791
PCNXL2	Yes	ENST00000258229	0		312279	34	7518	0	60175000	15975301
MLK4	Yes	ENST00000366624	2		57381	10	5809	0	60175000	15758417
KCNK1	Yes	ENST00000366621	0		58509	3	2161	0	60175000	15471617
SLC35F3	No	ENST00000366618	0		419584	8	2891	0	60175000	1.50002e+07
COA6	No	ENST00000366615	0		10594	3	710	0	60175000	1.47361e+07
TARBP1	No	ENST00000040877	2		87791	30	5130	0	60175000	14679667
IRF2BP2	No	ENST00000366609	0		5257	2	4663	0	60175000	14507978
TOMM20	No	ENST00000366607	0		19601	5	3387	0	60175000	13968170
RBM34	No	ENST00000408888	1		30275	11	2054	0	60175000	13940986
ARID4B	No	ENST00000264183	1		161323	24	6067	0	60175000	13839750
GGPS1	No	ENST00000282841	1		15963	4	2895	0	60175000	13750755
TBCE	No	ENST00000543662	1		81470	18	1980	0	60175000	1.36791e+07
B3GALNT2	No	ENST00000366600	1		54544	12	2015	0	60175000	1.36101e+07
GNG4	No	ENST00000366597	0		44648	3	1595	0	60175000	1.35142e+07
LYST	No	ENST00000389793	0		205871	53	13471	0	60175000	13323336
NID1	No	ENST00000264187	5		89333	20	5864	0	60175000	13066825
GPR137B	No	ENST00000366592	1		66375	7	2039	0	60175000	12911602
ERO1LB	No	ENST00000354619	1		66431	16	4567	0	60175000	12838551
EDARADD	No	ENST00000334232	0		88415	6	858	0	60175000	12648836
LGALS8	No	ENST00000352231	2		30019	12	1402	0	60175000	12554047
HEATR1	No	ENST00000366582	0		55500	45	8447	0	60175000	1.25106e+07
ACTN2	No	ENST00000366578	0		78124	21	4863	0	60175000	1.23618e+07
MTR	No	ENST00000366577	1		108672	33	10529	0	60175000	1.22377e+07
MT1HL1	No	ENST00000464121	0		316	1	316	0	60175000	1.20831e+07
RYR2	No	ENST00000360064	1		565159	107	15033	0	60175000	11537142
ZP4	No	ENST00000366570	0		8390	12	1799	0	60175000	1.12007e+07
MTRNR2L11	No	ENST00000604646	0		1552	1	1552	0	60175000	1.11428e+07
CHRM3	No	ENST00000255380	0		286378	5	8778	0	60175000	9.31506e+06
FMN2	No	ENST00000319653	0		383310	18	6434	0	60175000	8.80379e+06
AL646016.1	No	ENST00000596886	0		14322	2	69	0	60175000	8.61428e+06
GREM2	No	ENST00000318160	0		122577	2	4170	0	60175000	8536460
RGS7	No	ENST00000407727	1		555130	17	1488	0	60175000	8.00911e+06
FH	Yes	ENST00000366560	0		22159	10	1797	0	60175000	7578639
KMO	Yes	ENST00000366559	0		63511	15	5261	0	60175000	7523432
OPN3	Yes	ENST00000366554	0		47238	4	2620	0	60175000	7.47058e+06
CHML	Yes	ENST00000366553	1		7078	1	7078	0	60175000	7.45493e+06
WDR64	Yes	ENST00000366552	5		149856	27	4371	0	60175000	7.36011e+06
EXO1	Yes	ENST00000348581	1		41205	14	3190	0	60175000	7217986
MAP1LC3C	Yes	ENST00000357246	0		3584	4	1182	0	60175000	7.09004e+06
PLD5	No	ENST00000536534	1		441533	10	8721	1	60175000	6783567
CEP170	No	ENST00000366542	1		130623	20	6828	1	60175000	5897580
AC092782.1	No	ENST00000596590	1		7854	2	63	1	60175000	5.85864e+06
SDCCAG8	No	ENST00000366541	2		244037	18	2567	1	60175000	5709245
AKT3	No	ENST00000263826	0		340070	13	3588	1	60175000	5.4141e+06
ZBTB18	No	ENST00000358704	0		6194	2	3851	1	60175000	5.03294e+06
AL590483.1	No	ENST00000598000	0		3580	1	3580	1	60175000	5.0212e+06
C1orf100	No	ENST00000308105	0		36457	5	579	1	60175000	4716456
ADSS	No	ENST00000366535	1		43641	13	2780	1	60175000	4657005
C1orf101	No	ENST00000366534	5		179129	22	3333	1	60175000	4536379
DESI2	No	ENST00000302550	0		56099	5	4208	1	60175000	4406335
COX20	No	ENST00000366528	0		7637	5	568	1	60175000	4247885
HNRNPU	No	ENST00000283179	0		11084	14	3704	1	60175000	4.22839e+06
RP11-156E8.1	No	ENST00000607453	1		1739	1	1739	1	60175000	4117100
[truncated: 18,039 more rows]

## Sheet: Table S2
Table S2. Summary of models for relative number of < 1 Mb LOF CNV per gene
	Model construction																										Model validation
	Intercept			Gene length			Number of exons			Transcript length			Number of SD pairs involving or surrounding the gene			Distance from centromere			Distance from telomere			Training genes					Other genes				Correlation between o/e ratios of CNV and SNV
Model ID	Coefficient	P value		Coefficient	P value		Coefficient	P value		Coefficient	P value		Coefficient	P value		Coefficient	P value		Coefficient	P value		AIC	Coefficient	P-value	Rank (AIC)		Coefficient	P-value	Rank (p-value)		Coefficient	P-value	Rank (p-value)
1	0.923758	0.0742133		0.131745	6.19385e-06		0.266968	2.2378e-08		-0.00206538	0.965582		0.224585	1.54092e-21		NA	NA		-0.185817	9.11205e-13		5592.78	0.3844	2.88519e-79	2		0.244792	1.05701e-229	1		0.201625	7.69e-168	8
2	-1.79963	5.75857e-07		0.112217	0.000122599		0.269215	2.33415e-08		-0.0174853	0.71603		0.197924	4.73774e-17		NA	NA		NA	NA		5638.54	0.359769	5.76329e-69	8		0.20052	3.0181e-153	11		0.186104	7.42e-143	18
3	0.808174	0.127397		0.0830154	0.0049405		0.328863	1.73492e-11		-0.00100378	0.983632		NA	NA		NA	NA		-0.146823	2.58614e-08		5675.24	0.335654	1.00248e-59	14		0.215111	1.33479e-176	8		0.209831	6.35e-182	4
4 (the lowest AIC model)	0.912643	0.0442317		0.131433	2.82214e-06		0.266473	9.64988e-09		NA	NA		0.224585	1.53395e-21		NA	NA		-0.18587	8.2997e-13		5590.79	0.38438	2.94512e-79	1		0.244736	1.35759e-229	2		0.201692	5.94e-168	7
5	-0.0893013	0.856829		0.234729	4.34624e-25		NA	NA		0.0601174	0.197527		0.243787	5.94149e-25		NA	NA		-0.187079	1.19647e-12		5621.72	0.352066	6.3247e-66	6		0.2364	6.49183e-214	4		0.203736	2.1e-171	5
6	1.38927	0.00669657		NA	NA		0.408433	4.68776e-27		0.0541835	0.245559		0.205637	2.38219e-18		NA	NA		-0.174305	2.28567e-11		5611.54	0.359888	5.16657e-69	4		0.221762	7.67479e-188	5		0.186919	4.08e-144	17
7	-1.3916	0.000122938		0.0719687	0.0149151		0.324456	4.03515e-11		-0.0131802	0.787942		NA	NA		NA	NA		NA	NA		5702.66	0.31584	9.98284e-53	18		0.173454	1.39311e-114	20		0.198334	2.31e-162	13
8	-1.9003	1.11079e-15		0.109487	9.65906e-05		0.265054	1.60625e-08		NA	NA		0.197853	4.84447e-17		NA	NA		NA	NA		5636.67	0.359469	7.59846e-69	7		0.200007	1.85174e-152	12		0.186096	7.63e-143	19
9	-2.83767	5.44437e-19		0.216247	1.00793e-21		NA	NA		0.0444579	0.343152		0.217005	4.78405e-20		NA	NA		NA	NA		5667.39	0.326198	2.54833e-56	12		0.191939	2.43046e-140	16		0.183272	1.57e-138	23
10	-1.25784	0.000166325		NA	NA		0.391284	6.94394e-25		0.0319756	0.493		0.182884	8.14021e-15		NA	NA		NA	NA		5651.56	0.33916	5.10309e-61	10		0.179577	8.29378e-123	18		0.178583	1.61e-131	24
11	0.802779	0.0845278		0.0828618	0.00351102		0.328626	5.16423e-12		NA	NA		NA	NA		NA	NA		-0.146848	2.4508e-08		5673.24	0.335639	1.01547e-59	13		0.215076	1.52422e-176	9		0.209867	5.48e-182	3
12	-0.488123	0.337063		0.208912	3.92282e-20		NA	NA		0.0753883	0.114708		NA	NA		NA	NA		-0.143743	8.24546e-08		5718.98	0.291525	7.72713e-45	21		0.213537	5.38442e-174	10		0.214853	7.6e-191	1
13	1.11512	0.0327503		NA	NA		0.418582	1.31621e-27		0.0357261	0.45044		NA	NA		NA	NA		-0.141604	7.99458e-08		5681.48	0.320221	3.13758e-54	16		0.195415	1.70047e-145	13		0.200216	1.75e-165	9
14	0.198025	0.65485		0.249931	7.8868e-38		NA	NA		NA	NA		0.244813	4.2862e-25		NA	NA		-0.185438	1.8535e-12		5621.38	0.349616	5.62742e-65	5		0.236957	6.06112e-215	3		0.201992	1.86e-168	6
15	1.73209	4.1965e-05		NA	NA		0.431948	3.91354e-41		NA	NA		0.20437	3.63381e-18		NA	NA		-0.172089	3.57845e-11		5610.89	0.358881	1.30562e-68	3		0.220967	1.77389e-186	6		0.184309	4.18e-140	21
16	-0.381611	0.456306		NA	NA		NA	NA		0.338844	1.49428e-16		0.216529	8.34905e-19		NA	NA		-0.153379	1.35667e-08		5731.99	0.2573	5.63329e-35	23		0.185688	2.55738e-131	17		0.170858	2.16e-120	27
17	-1.46749	4.24923e-10		0.0699016	0.0137446		0.321354	1.90617e-11		NA	NA		NA	NA		NA	NA		NA	NA		5700.74	0.315496	1.30648e-52	17		0.173007	5.39514e-114	21		0.198475	1.35e-162	12
18	-2.62307	4.12484e-16		0.196635	4.16957e-18		NA	NA		0.0619449	0.196072		NA	NA		NA	NA		NA	NA		5744.64	0.268203	5.7803e-38	25		0.168929	1.06607e-108	23		0.19865	6.93e-163	10
19	-1.05817	0.00170567		NA	NA		0.402927	1.04198e-25		0.0193943	0.681523		NA	NA		NA	NA		NA	NA		5706.84	0.302952	1.88103e-48	20		0.156525	2.08896e-93	24		0.192307	1.39e-152	15
20	-2.60756	1.773e-37		0.227706	1.31584e-32		NA	NA		NA	NA		0.217935	3.47717e-20		NA	NA		NA	NA		5666.29	0.324534	9.83798e-56	11		0.192588	2.69747e-141	15		0.183471	7.85e-139	22
21	-1.03452	9.92914e-46		NA	NA		0.405376	7.70581e-37		NA	NA		0.182305	9.43948e-15		NA	NA		NA	NA		5650.03	0.338851	6.64378e-61	9		0.17909	3.84297e-122	19		0.178006	1.14e-130	25
22	-2.65766	1.92369e-16		NA	NA		NA	NA		0.308791	3.5849e-14		0.195672	1.24008e-15		NA	NA		NA	NA		5761.06	0.235504	2.0388e-29	26		0.136259	4.93481e-71	28		0.162146	1.83e-108	28
23	-0.131187	0.773279		0.228028	5.34836e-32		NA	NA		NA	NA		NA	NA		NA	NA		-0.141447	1.31236e-07		5719.47	0.287835	1.0472e-43	22		0.216099	3.01699e-178	7		0.212654	6.55e-187	2
24	1.3429	0.00180852		NA	NA		0.434034	1.38075e-40		NA	NA		NA	NA		NA	NA		-0.140277	9.70364e-08		5680.05	0.31975	4.56536e-54	15		0.194776	1.53439e-144	14		0.19825	3.18e-162	14
25	-0.742167	0.15616		NA	NA		NA	NA		0.328434	3.06316e-15		NA	NA		NA	NA		-0.117581	1.8177e-05		5804.48	0.182366	4.31484e-18	28		0.1488	1.68853e-84	27		0.186004	1.06e-142	20
26	1.7747	8.18573e-05		NA	NA		NA	NA		NA	NA		0.210422	4.5953e-17		NA	NA		-0.12236	8.11771e-06		5801.24	0.187108	5.60301e-19	27		0.148802	1.6786e-84	26		0.143908	1.32e-85	31
27 (gene length model)	-2.30162	2.47754e-30		0.212623	1.13817e-28		NA	NA		NA	NA		NA	NA		NA	NA		NA	NA		5744.31	0.26541	3.47569e-37	24		0.171095	1.70572e-111	22		0.198481	1.32e-162	11
28	-0.922893	1.09584e-37		NA	NA		0.411438	4.00523e-37		NA	NA		NA	NA		NA	NA		NA	NA		5705.01	0.302949	1.88627e-48	19		0.156171	5.46481e-93	25		0.191745	1.09e-151	16
29 (transcript length model)	-2.50169	1.86054e-14		NA	NA		NA	NA		0.305853	1.36317e-13		NA	NA		NA	NA		NA	NA		5820.38	0.160203	2.92304e-14	30		0.0986233	6.70287e-38	30		0.177537	5.55e-130	26
30	-0.229481	5.88279e-11		NA	NA		NA	NA		NA	NA		0.19388	8.80203e-15		NA	NA		NA	NA		5818.81	0.167819	1.61107e-15	29		0.0934577	3.42172e-34	31		0.145019	6.43e-87	30
31	1.35536	0.00318144		NA	NA		NA	NA		NA	NA		NA	NA		NA	NA		-0.0881974	0.00152473		5867.41	0.0680514	0.00131861	31		0.12047	8.16248e-56	29		0.158752	5.39e-104	29
NA: the explanatory variable was not included in the regressoin analysis. AIC: Akaike's information criterion.

## Sheet: Table S3
Table S3. Mutation rate of < 1 Mb LOF CNV per gene
Gene	Transcript reference	Mutation rate of 50 bp~1 Mb LOF CNV per individual
OR4F5	ENST00000335137	1.06868e-06
AL627309.1	ENST00000423372	1.98243e-06
OR4F29	ENST00000426406	1.20766e-06
OR4F16	ENST00000332831	8.82372e-07
AL669831.1	ENST00000599533	5.85748e-07
AL645608.2	ENST00000594233	7.21491e-07
SAMD11	ENST00000342066	1.69775e-06
AL645608.1	ENST00000598827	1.2208e-06
NOC2L	ENST00000327044	1.65743e-06
KLHL17	ENST00000338591	1.2783e-06
PLEKHN1	ENST00000379409	1.43945e-06
C1orf170	ENST00000433179	1.25605e-06
HES4	ENST00000428771	8.41429e-07
ISG15	ENST00000379389	7.97072e-07
AGRN	ENST00000379370	2.03511e-06
RNF223	ENST00000453464	9.79018e-07
C1orf159	ENST00000379339	1.80875e-06
TTLL10	ENST00000379289	1.68933e-06
TNFRSF18	ENST00000328596	9.87745e-07
TNFRSF4	ENST00000379236	1.0154e-06
SDF4	ENST00000360001	1.4223e-06
B3GALT6	ENST00000379198	8.57333e-07
FAM132A	ENST00000330388	1.10975e-06
UBE2J2	ENST00000400930	1.48812e-06
SCNN1D	ENST00000379116	1.44026e-06
ACAP3	ENST00000354700	1.56317e-06
PUSL1	ENST00000379031	1.0266e-06
CPSF3L	ENST00000540437	1.47118e-06
GLTPD1	ENST00000343938	9.97635e-07
TAS1R3	ENST00000339381	1.04886e-06
DVL1	ENST00000378888	1.45826e-06
MXRA8	ENST00000445648	1.1774e-06
AURKAIP1	ENST00000321751	8.18082e-07
CCNL2	ENST00000400809	1.38026e-06
RP4-758J18.2	ENST00000448629	8.08318e-07
MRPL20	ENST00000482352	8.63324e-07
ANKRD65	ENST00000537107	9.30817e-07
TMEM88B	ENST00000378821	7.86466e-07
VWA1	ENST00000476993	1.09211e-06
ATAD3C	ENST00000378785	1.72127e-06
ATAD3B	ENST00000308647	1.8195e-06
ATAD3A	ENST00000378755	1.77703e-06
TMEM240	ENST00000378733	1.02816e-06
SSU72	ENST00000291386	1.51869e-06
AL645728.1	ENST00000366221	6.5463e-07
C1orf233	ENST00000422725	7.53416e-07
MIB2	ENST00000505820	1.44081e-06
MMP23B	ENST00000356026	1.00127e-06
CDK11B	ENST00000407249	1.69928e-06
SLC35E2B	ENST00000234800	1.99093e-06
CDK11A	ENST00000378633	1.96215e-06
SLC35E2	ENST00000246421	1.49933e-06
NADK	ENST00000344463	1.65817e-06
GNB1	ENST00000378609	1.97708e-06
CALML6	ENST00000307786	8.63798e-07
TMEM52	ENST00000310991	7.87132e-07
C1orf222	ENST00000493964	1.61901e-06
GABRD	ENST00000378585	1.19965e-06
PRKCZ	ENST00000378567	2.06882e-06
C1orf86	ENST00000378545	1.07559e-06
AL590822.2	ENST00000597060	6.83136e-07
AL590822.1	ENST00000545087	7.02468e-07
SKI	ENST00000378536	1.69425e-06
MORN1	ENST00000378531	1.7268e-06
AL589739.1	ENST00000600779	5.03004e-07
RER1	ENST00000488353	1.06142e-06
PEX10	ENST00000288774	1.02346e-06
PLCH2	ENST00000378486	1.4796e-06
PANK4	ENST00000378466	1.32265e-06
HES5	ENST00000378453	6.84511e-07
TNFRSF14	ENST00000355716	1.02431e-06
FAM213B	ENST00000378424	9.19348e-07
MMEL1	ENST00000378412	1.58644e-06
TTC34	ENST00000401095	2.87441e-06
ACTRT2	ENST00000378404	5.89565e-07
PRDM16	ENST00000270722	2.25448e-06
ARHGEF16	ENST00000378378	1.29053e-06
MEGF6	ENST00000356575	1.87912e-06
TPRG1L	ENST00000378344	8.33367e-07
WRAP73	ENST00000270708	1.17128e-06
TP73	ENST00000378295	1.58923e-06
CCDC27	ENST00000294600	1.16043e-06
SMIM1	ENST00000444870	7.35687e-07
LRRC47	ENST00000378251	1.07027e-06
CEP104	ENST00000378230	1.44295e-06
DFFB	ENST00000378209	1.18849e-06
C1orf174	ENST00000361605	9.39228e-07
AJAP1	ENST00000378190	1.48844e-06
NPHP4	ENST00000378156	1.22386e-06
KCNAB2	ENST00000378083	9.71207e-07
AL035406.1	ENST00000594544	3.44604e-07
CHD5	ENST00000262450	1.12695e-06
RPL22	ENST00000234875	6.57383e-07
RNF207	ENST00000377939	7.50702e-07
ICMT	ENST00000343813	6.70258e-07
HES3	ENST00000377898	4.07883e-07
GPR153	ENST00000377893	6.69159e-07
ACOT7	ENST00000377855	1.07379e-06
HES2	ENST00000377834	5.17951e-07
ESPN	ENST00000377828	8.62959e-07
TNFRSF25	ENST00000377782	5.66272e-07
PLEKHG5	ENST00000537245	8.64862e-07
NOL9	ENST00000377705	8.39329e-07
TAS1R1	ENST00000333172	7.44376e-07
ZBTB48	ENST00000377674	6.4237e-07
KLHL21	ENST00000377658	6.23305e-07
PHF13	ENST00000377648	6.02964e-07
THAP3	ENST00000054650	6.02142e-07
DNAJC11	ENST00000377577	9.88148e-07
CAMTA1	ENST00000303635	1.70997e-06
VAMP3	ENST00000054666	5.87413e-07
PER3	ENST00000377532	9.48878e-07
UTS2	ENST00000054668	5.20774e-07
TNFRSF9	ENST00000377507	7.04089e-07
PARK7	ENST00000338639	7.1181e-07
ERRFI1	ENST00000377482	6.15284e-07
SLC45A1	ENST00000377479	7.33302e-07
RERE	ENST00000337907	1.41391e-06
ENO1	ENST00000234590	6.83662e-07
CA6	ENST00000377436	7.25959e-07
SLC2A7	ENST00000400906	7.18178e-07
SLC2A5	ENST00000377424	7.78796e-07
GPR157	ENST00000377411	6.83359e-07
H6PD	ENST00000602477	6.89617e-07
SPSB1	ENST00000328089	8.07542e-07
SLC25A33	ENST00000302692	7.76272e-07
TMEM201	ENST00000340381	7.18394e-07
PIK3CD	ENST00000361110	7.00016e-07
C1orf200	ENST00000377320	3.69723e-07
CLSTN1	ENST00000377298	9.74134e-07
CTNNBIP1	ENST00000377256	6.75769e-07
LZIC	ENST00000541052	6.0522e-07
NMNAT1	ENST00000377205	7.34337e-07
RBP7	ENST00000294435	6.11896e-07
UBE4B	ENST00000343090	1.0896e-06
KIF1B	ENST00000377081	1.13702e-06
PGD	ENST00000270776	6.84306e-07
APITD1	ENST00000602787	6.36872e-07
APITD1-CORT	ENST00000400900	6.36872e-07
CORT	ENST00000320498	3.62569e-07
DFFA	ENST00000377038	6.05838e-07
PEX14	ENST00000356607	9.90352e-07
CASZ1	ENST00000377022	1.06492e-06
C1orf127	ENST00000377004	7.50564e-07
TARDBP	ENST00000240185	5.58311e-07
MASP2	ENST00000400897	6.62375e-07
SRM	ENST00000376957	4.92079e-07
EXOSC10	ENST00000376936	7.80168e-07
MTOR	ENST00000361445	1.14123e-06
ANGPTL7	ENST00000376819	4.90996e-07
UBIAD1	ENST00000376810	5.36448e-07
PTCHD2	ENST00000294484	8.52899e-07
FBXO2	ENST00000354287	4.88489e-07
FBXO44	ENST00000376768	4.91425e-07
FBXO6	ENST00000376753	5.3824e-07
MAD2L2	ENST00000376669	5.07131e-07
DRAXIN	ENST00000294485	6.94792e-07
AGTRAP	ENST00000314340	5.68669e-07
C1orf167	ENST00000433342	7.3001e-07
MTHFR	ENST00000376583	6.35992e-07
CLCN6	ENST00000376496	7.56949e-07
NPPA	ENST00000376480	3.66525e-07
NPPB	ENST00000376468	3.41707e-07
KIAA2013	ENST00000376576	4.0881e-07
PLOD1	ENST00000376369	7.80827e-07
MFN2	ENST00000235329	7.46729e-07
MIIP	ENST00000235332	5.81283e-07
TNFRSF8	ENST00000263932	8.74121e-07
TNFRSF1B	ENST00000376259	7.39717e-07
VPS13D	ENST00000358136	1.27325e-06
DHRS3	ENST00000376223	7.2651e-07
AADACL4	ENST00000376221	5.97517e-07
AADACL3	ENST00000359318	5.04592e-07
C1orf158	ENST00000288048	5.67861e-07
PRAMEF12	ENST00000357726	3.88964e-07
PRAMEF1	ENST00000332296	5.30529e-07
PRAMEF11	ENST00000535591	7.71977e-07
HNRNPCL1	ENST00000317869	5.41068e-07
PRAMEF2	ENST00000240189	7.45102e-07
PRAMEF4	ENST00000235349	8.71105e-07
PRAMEF10	ENST00000235347	8.26107e-07
PRAMEF7	ENST00000330881	6.85449e-07
PRAMEF6	ENST00000355096	7.86058e-07
PRAMEF22	ENST00000376187	7.07728e-07
WI2-3308P17.2	ENST00000436041	4.92927e-07
PRAMEF26	ENST00000423177	6.44283e-07
PRAMEF3	ENST00000376173	5.98945e-07
PRAMEF5	ENST00000376168	8.68125e-07
PRAMEF8	ENST00000357367	7.37175e-07
PRAMEF9	ENST00000376152	8.20248e-07
PRAMEF13	ENST00000376132	7.24534e-07
PRAMEF18	ENST00000376126	6.2431e-07
PRAMEF16	ENST00000376121	6.31574e-07
PRAMEF21	ENST00000327795	6.69529e-07
PRAMEF15	ENST00000330087	7.35743e-07
PRAMEF14	ENST00000334600	6.12739e-07
PRAMEF19	ENST00000540591	5.62167e-07
PRAMEF17	ENST00000376098	5.44121e-07
PRAMEF20	ENST00000316412	6.71339e-07
LRRC38	ENST00000376085	6.16647e-07
PDPN	ENST00000294489	6.58094e-07
PRDM2	ENST00000235372	8.81244e-07
KAZN	ENST00000376030	1.20175e-06
TMEM51	ENST00000376008	7.06657e-07
C1orf195	ENST00000376005	3.52708e-07
FHAD1	ENST00000375999	9.79495e-07
EFHD2	ENST00000375980	5.54482e-07
CTRC	ENST00000375949	4.88727e-07
CELA2A	ENST00000359621	6.62819e-07
CELA2B	ENST00000375910	6.6206e-07
CASP9	ENST00000546424	7.75782e-07
DNAJC16	ENST00000375847	7.24799e-07
AGMAT	ENST00000375826	5.27018e-07
DDI2	ENST00000480945	7.19145e-07
RSC1A1	ENST00000345034	3.02765e-07
PLEKHM2	ENST00000375799	7.58139e-07
SLC25A34	ENST00000294454	4.22814e-07
TMEM82	ENST00000375782	4.38758e-07
FBLIM1	ENST00000441801	5.00952e-07
SPEN	ENST00000375759	8.34126e-07
ZBTB17	ENST00000375733	6.85437e-07
C1orf64	ENST00000329454	3.82955e-07
HSPB7	ENST00000375718	4.2232e-07
CLCNKA	ENST00000331433	6.74901e-07
CLCNKB	ENST00000375679	6.91238e-07
FAM131C	ENST00000375662	6.53301e-07
EPHA2	ENST00000358432	6.76499e-07
ARHGEF19	ENST00000270747	5.7402e-07
C1orf134	ENST00000375605	2.59047e-07
RSG1	ENST00000375599	4.27219e-07
FBXO42	ENST00000375592	8.22621e-07
SZRD1	ENST00000375590	5.85441e-07
SPATA21	ENST00000335496	6.85708e-07
NECAP2	ENST00000443980	5.65368e-07
FAM231B	ENST00000601199	3.28954e-07
NBPF1	ENST00000430580	1.27772e-06
FAM231A	ENST00000434336	3.0482e-07
FAM231C	ENST00000600179	3.27981e-07
CROCC	ENST00000375541	1.18868e-06
MFAP2	ENST00000375535	6.53653e-07
ATP13A2	ENST00000326735	9.57435e-07
SDHB	ENST00000375499	9.15518e-07
PADI2	ENST00000375486	1.05033e-06
PADI1	ENST00000375471	9.95981e-07
PADI3	ENST00000375460	9.65412e-07
PADI4	ENST00000375448	1.05886e-06
AC004824.2	ENST00000602074	7.97044e-07
RCC2	ENST00000375433	9.09971e-07
ARHGEF10L	ENST00000361221	1.36783e-06
ACTL8	ENST00000375406	9.61439e-07
IGSF21	ENST00000251296	1.3821e-06
KLHDC7A	ENST00000400664	5.08185e-07
PAX7	ENST00000375375	1.11386e-06
TAS1R2	ENST00000375371	7.76637e-07
ALDH4A1	ENST00000290597	9.2088e-07
IFFO2	ENST00000455833	9.7418e-07
UBR4	ENST00000375267	1.44951e-06
EMC1	ENST00000477853	9.72615e-07
MRTO4	ENST00000330263	6.66654e-07
AKR7A3	ENST00000361640	6.63676e-07
AKR7A2	ENST00000235835	6.52322e-07
PQLC2	ENST00000375153	7.64079e-07
CAPZB	ENST00000433834	1.18929e-06
MINOS1-NBL1	ENST00000602662	9.29995e-07
MINOS1	ENST00000322753	8.206e-07
NBL1	ENST00000289749	6.8952e-07
HTR6	ENST00000289753	6.76521e-07
TMCO4	ENST00000294543	1.19115e-06
RNF186	ENST00000375121	3.76513e-07
OTUD3	ENST00000375120	8.53482e-07
PLA2G2E	ENST00000375116	5.23384e-07
PLA2G2A	ENST00000375111	5.77464e-07
PLA2G5	ENST00000375108	7.59168e-07
PLA2G2D	ENST00000375105	6.0711e-07
PLA2G2F	ENST00000375102	6.66711e-07
PLA2G2C	ENST00000247992	6.40153e-07
UBXN10	ENST00000375099	6.04064e-07
VWA5B1	ENST00000375079	1.07167e-06
CAMK2N1	ENST00000375078	4.96205e-07
MUL1	ENST00000264198	6.20746e-07
FAM43B	ENST00000332947	4.31899e-07
CDA	ENST00000375071	7.95569e-07
PINK1	ENST00000321556	7.60981e-07
DDOST	ENST00000375048	6.89789e-07
KIF17	ENST00000247986	1.00025e-06
SH2D5	ENST00000444387	7.00942e-07
HP1BP3	ENST00000312239	9.47527e-07
EIF4G3	ENST00000374937	1.44095e-06
ECE1	ENST00000374893	1.06981e-06
NBPF3	ENST00000318249	6.67459e-07
ALPL	ENST00000374832	5.89608e-07
RAP1GAP	ENST00000374763	6.08096e-07
USP48	ENST00000529637	8.28142e-07
LDLRAD2	ENST00000344642	4.71856e-07
HSPG2	ENST00000374695	9.40164e-07
CELA3B	ENST00000337107	5.79882e-07
CELA3A	ENST00000290122	5.65182e-07
CDC42	ENST00000421089	6.04796e-07
WNT4	ENST00000290167	5.39713e-07
ZBTB40	ENST00000375647	7.51686e-07
EPHA8	ENST00000166244	6.50992e-07
C1QA	ENST00000374642	3.35564e-07
C1QC	ENST00000374637	3.57279e-07
C1QB	ENST00000314933	4.09688e-07
EPHB2	ENST00000400191	9.02395e-07
LACTBL1	ENST00000426928	4.67999e-07
C1orf234	ENST00000440767	3.248e-07
KDM1A	ENST00000400181	7.25157e-07
LUZP1	ENST00000302291	6.93271e-07
HTR1D	ENST00000314113	3.35129e-07
HNRNPR	ENST00000374616	6.04145e-07
ZNF436	ENST00000314011	4.31863e-07
C1orf213	ENST00000335648	2.91639e-07
TCEA3	ENST00000450454	6.32991e-07
ASAP3	ENST00000336689	7.11693e-07
E2F2	ENST00000361729	5.42865e-07
ID3	ENST00000374561	3.00119e-07
MDS2	ENST00000374555	4.77664e-07
RPL11	ENST00000374550	3.81458e-07
TCEB3	ENST00000418390	5.32513e-07
PITHD1	ENST00000246151	4.43306e-07
LYPLA2	ENST00000374514	3.96428e-07
GALE	ENST00000374497	4.06591e-07
HMGCL	ENST00000374490	5.47114e-07
FUCA1	ENST00000374479	5.3981e-07
CNR2	ENST00000374472	5.43476e-07
PNRC2	ENST00000334351	3.41787e-07
SRSF10	ENST00000492112	4.43557e-07
MYOM3	ENST00000330966	7.31977e-07
IL22RA1	ENST00000270800	5.32847e-07
IFNLR1	ENST00000327535	5.71513e-07
GRHL3	ENST00000350501	6.50801e-07
STPG1	ENST00000337248	6.49243e-07
NIPAL3	ENST00000374399	6.5701e-07
RCAN3	ENST00000374395	5.69603e-07
NCMAP	ENST00000374392	5.97515e-07
SRRM1	ENST00000447431	6.00949e-07
CLIC4	ENST00000374379	7.00071e-07
RUNX3	ENST00000338888	6.49363e-07
SYF2	ENST00000236273	4.44786e-07
C1orf63	ENST00000417642	3.86197e-07
RHD	ENST00000342055	7.73824e-07
TMEM50A	ENST00000374358	6.39376e-07
RHCE	ENST00000294413	6.57405e-07
TMEM57	ENST00000374343	6.85502e-07
LDLRAP1	ENST00000374338	5.50011e-07
MAN1C1	ENST00000374332	8.26465e-07
SEPN1	ENST00000361547	5.29845e-07
MTFR1L	ENST00000374300	4.64068e-07
AL020996.1	ENST00000536896	2.76033e-07
AUNIP	ENST00000538789	5.22429e-07
PAQR7	ENST00000374296	4.02205e-07
STMN1	ENST00000426559	5.04281e-07
PAFAH2	ENST00000374282	6.08465e-07
EXTL1	ENST00000374280	5.01159e-07
SLC30A2	ENST00000374276	4.32829e-07
TRIM63	ENST00000374272	5.03455e-07
PDIK1L	ENST00000374269	4.32703e-07
FAM110D	ENST00000374268	3.27118e-07
ZNF593	ENST00000270812	2.93776e-07
CNKSR1	ENST00000374253	5.11186e-07
CATSPER4	ENST00000338855	4.65222e-07
CEP85	ENST00000252992	6.40023e-07
SH3BGRL3	ENST00000270792	3.10135e-07
UBXN11	ENST00000374221	5.72843e-07
CD52	ENST00000374213	3.05374e-07
AIM1L	ENST00000527815	5.70514e-07
ZNF683	ENST00000403843	4.55989e-07
LIN28A	ENST00000254231	4.93555e-07
DHDDS	ENST00000360009	6.00007e-07
HMGN2	ENST00000361427	3.55594e-07
RPS6KA1	ENST00000531382	6.04623e-07
ARID1A	ENST00000324856	7.53088e-07
PIGV	ENST00000078527	4.29373e-07
ZDHHC18	ENST00000374142	5.66966e-07
SFN	ENST00000339276	2.517e-07
GPN2	ENST00000374135	4.65625e-07
GPATCH3	ENST00000361720	4.46268e-07
NUDC	ENST00000321265	5.49263e-07
NR0B2	ENST00000254227	3.03206e-07
C1orf172	ENST00000320567	4.32987e-07
TRNP1	ENST00000522111	3.75978e-07
FAM46B	ENST00000289166	3.82357e-07
SLC9A1	ENST00000263980	6.61703e-07
WDTC1	ENST00000319394	7.17091e-07
TMEM222	ENST00000374076	4.73326e-07
SYTL1	ENST00000543823	4.63888e-07
MAP3K6	ENST00000357582	5.17297e-07
FCN3	ENST00000270879	4.03251e-07
CD164L2	ENST00000374030	3.70002e-07
GPR3	ENST00000374024	3.18683e-07
WASF2	ENST00000430629	7.03989e-07
AHDC1	ENST00000247087	6.51961e-07
FGR	ENST00000374003	5.02647e-07
IFI6	ENST00000339145	3.92991e-07
FAM76A	ENST00000010299	5.90814e-07
STX12	ENST00000373943	6.34272e-07
PPP1R8	ENST00000311772	5.18106e-07
AL109927.1	ENST00000601459	1.66734e-07
THEMIS2	ENST00000373921	4.72416e-07
RPA2	ENST00000313433	5.31538e-07
SMPDL3B	ENST00000373894	5.3954e-07
XKR8	ENST00000373884	4.0364e-07
EYA3	ENST00000373871	7.96022e-07
PTAFR	ENST00000305392	5.42461e-07
DNAJC8	ENST00000263697	6.91541e-07
AL353354.1	ENST00000321830	1.6974e-07
AL353354.2	ENST00000596102	1.92675e-07
ATPIF1	ENST00000335514	2.99456e-07
SESN2	ENST00000253063	5.4413e-07
MED18	ENST00000373842	3.86085e-07
PHACTR4	ENST00000373836	6.80073e-07
RCC1	ENST00000373831	5.32913e-07
TRNAU1AP	ENST00000373830	5.50659e-07
TAF12	ENST00000263974	5.82778e-07
RAB42	ENST00000373826	3.20151e-07
GMEB1	ENST00000294409	6.26311e-07
YTHDF2	ENST00000373812	5.52376e-07
OPRD1	ENST00000234961	5.78978e-07
EPB41	ENST00000343067	9.2452e-07
TMEM200B	ENST00000420504	3.16566e-07
SRSF4	ENST00000373795	5.65056e-07
MECR	ENST00000263702	5.99509e-07
PTPRU	ENST00000345512	7.86898e-07
MATN1	ENST00000373765	4.7086e-07
LAPTM5	ENST00000294507	5.44789e-07
SDC3	ENST00000339394	5.60926e-07
PUM1	ENST00000373741	8.29035e-07
NKAIN1	ENST00000373736	6.40635e-07
SNRNP40	ENST00000446633	6.03509e-07
ZCCHC17	ENST00000422613	6.56505e-07
FABP3	ENST00000373713	4.01399e-07
SERINC2	ENST00000373710	5.58497e-07
AC114494.1	ENST00000596131	2.00187e-07
TINAGL1	ENST00000271064	4.77553e-07
HCRTR1	ENST00000373706	4.28424e-07
PEF1	ENST00000373703	4.71205e-07
COL16A1	ENST00000271069	7.57323e-07
BAI2	ENST00000373658	6.62074e-07
SPOCD1	ENST00000360482	5.78732e-07
PTP4A2	ENST00000344035	5.57258e-07
AL136115.1	ENST00000391369	2.60937e-07
KHDRBS1	ENST00000327300	5.69436e-07
TMEM39B	ENST00000336294	5.69076e-07
KPNA6	ENST00000545542	5.83451e-07
TXLNA	ENST00000373609	5.19295e-07
CCDC28B	ENST00000421922	3.73532e-07
IQCC	ENST00000537469	3.41569e-07
DCDC2B	ENST00000409358	4.25568e-07
TMEM234	ENST00000373593	3.86097e-07
EIF3I	ENST00000373586	4.5636e-07
FAM167B	ENST00000373582	2.78412e-07
LCK	ENST00000333070	4.88197e-07
HDAC1	ENST00000373548	6.30916e-07
MARCKSL1	ENST00000329421	3.04916e-07
TSSK3	ENST00000373534	2.93692e-07
FAM229A	ENST00000432622	2.59814e-07
BSDC1	ENST00000341071	5.71388e-07
ZBTB8B	ENST00000609129	5.37396e-07
ZBTB8A	ENST00000373510	6.36273e-07
ZBTB8OS	ENST00000468695	5.56448e-07
RBBP4	ENST00000373493	6.01816e-07
SYNC	ENST00000409190	5.12409e-07
KIAA1522	ENST00000401073	5.68459e-07
YARS	ENST00000373477	6.31103e-07
S100PBP	ENST00000373475	5.94548e-07
FNDC5	ENST00000373471	4.26958e-07
HPCA	ENST00000373467	4.09346e-07
TMEM54	ENST00000373463	4.07269e-07
RNF19B	ENST00000373456	5.62328e-07
FKSG48	ENST00000594612	1.95378e-07
AK2	ENST00000354858	5.25698e-07
ADC	ENST00000373441	5.96841e-07
TRIM62	ENST00000291416	5.6294e-07
ZNF362	ENST00000373428	5.64171e-07
A3GALT2	ENST00000442999	4.66735e-07
PHC2	ENST00000419414	7.66725e-07
ZSCAN20	ENST00000361328	5.38167e-07
CSMD2	ENST00000373381	1.26046e-06
HMGB4	ENST00000519684	3.39164e-07
C1orf94	ENST00000488417	5.94957e-07
SMIM12	ENST00000417239	3.33547e-07
GJB5	ENST00000338513	3.24458e-07
GJB4	ENST00000339480	3.33712e-07
GJB3	ENST00000373362	3.35519e-07
GJA4	ENST00000342280	3.09649e-07
DLGAP3	ENST00000235180	6.08475e-07
ZMYM6NB	ENST00000373337	3.42344e-07
ZMYM6	ENST00000357182	6.48362e-07
ZMYM1	ENST00000359858	5.9745e-07
SFPQ	ENST00000357214	4.6205e-07
ZMYM4	ENST00000314607	8.75126e-07
KIAA0319L	ENST00000325722	8.13925e-07
NCDN	ENST00000356090	4.41883e-07
TFAP2E	ENST00000373235	5.23307e-07
PSMB2	ENST00000373237	5.83824e-07
C1orf216	ENST00000270815	3.57432e-07
CLSPN	ENST00000318121	6.3433e-07
AGO4	ENST00000373210	6.68162e-07
AGO1	ENST00000373204	6.61914e-07
AGO3	ENST00000373191	8.2892e-07
TEKT2	ENST00000207457	3.86159e-07
ADPRHL2	ENST00000373178	3.84059e-07
COL8A2	ENST00000303143	3.49569e-07
TRAPPC3	ENST00000373166	4.56899e-07
MAP7D1	ENST00000373151	5.77085e-07
THRAP3	ENST00000354618	7.12545e-07
SH3D21	ENST00000453908	5.19098e-07
EVA1B	ENST00000270824	3.04104e-07
RP11-268J15.5	ENST00000373137	3.56003e-07
STK40	ENST00000373130	6.3182e-07
LSM10	ENST00000315732	3.41449e-07
OSCP1	ENST00000356637	5.8843e-07
MRPS15	ENST00000373116	4.39191e-07
CSF3R	ENST00000373103	5.36919e-07
GRIK3	ENST00000373091	9.08027e-07
ZC3H12A	ENST00000373087	4.39178e-07
MEAF6	ENST00000373075	5.30327e-07
SNIP1	ENST00000296215	4.8921e-07
DNALI1	ENST00000296218	4.40175e-07
GNL2	ENST00000373062	5.93793e-07
RSPO1	ENST00000356545	5.42037e-07
C1orf109	ENST00000358011	4.24415e-07
CDCA8	ENST00000327331	5.17612e-07
EPHA10	ENST00000427468	6.78052e-07
MANEAL	ENST00000373045	4.00085e-07
YRDC	ENST00000373044	3.80958e-07
C1orf122	ENST00000446260	2.54702e-07
MTF1	ENST00000373036	6.41941e-07
AL929472.1	ENST00000448796	2.79477e-07
INPP5B	ENST00000373023	7.65234e-07
SF3A3	ENST00000373019	6.15656e-07
FHL3	ENST00000373016	4.28858e-07
UTP11L	ENST00000373014	4.69086e-07
POU3F1	ENST00000373012	2.95848e-07
RRAGC	ENST00000373001	5.21695e-07
MYCBP	ENST00000397572	4.43597e-07
GJA9	ENST00000357771	3.79694e-07
RHBDL2	ENST00000372985	6.0651e-07
AKIRIN1	ENST00000432648	4.70003e-07
NDUFS5	ENST00000372967	4.00613e-07
MACF1	ENST00000567887	1.17851e-06
KIAA0754	ENST00000530275	3.42005e-07
BMP8A	ENST00000331593	5.72576e-07
PABPC4	ENST00000372858	5.23448e-07
HEYL	ENST00000372852	4.75965e-07
NT5C1A	ENST00000235628	4.641e-07
HPCAL4	ENST00000372844	4.49417e-07
PPIE	ENST00000372830	5.58052e-07
BMP8B	ENST00000372827	5.63497e-07
OXCT2	ENST00000327582	2.68948e-07
TRIT1	ENST00000316891	6.20955e-07
MYCL	ENST00000397332	3.82182e-07
MFSD2A	ENST00000372809	5.12345e-07
CAP1	ENST00000372792	5.90173e-07
PPT1	ENST00000433473	5.48644e-07
RLF	ENST00000372771	6.86264e-07
TMCO2	ENST00000372766	3.30383e-07
ZMPSTE24	ENST00000372759	5.96085e-07
COL9A2	ENST00000372748	5.63367e-07
SMAP2	ENST00000372718	6.35727e-07
ZFP69B	ENST00000411995	4.69029e-07
ZFP69	ENST00000372705	4.99864e-07
EXO5	ENST00000296380	3.95396e-07
ZNF684	ENST00000372699	4.80831e-07
RIMS3	ENST00000372683	5.94993e-07
NFYC	ENST00000308733	5.84609e-07
KCNQ4	ENST00000347132	6.71162e-07
CITED4	ENST00000372638	2.50727e-07
CTPS1	ENST00000372616	5.97661e-07
SLFNL1	ENST00000302946	3.93043e-07
SCMH1	ENST00000326197	8.0345e-07
FOXO6	ENST00000372591	4.69748e-07
EDN2	ENST00000372587	3.90122e-07
HIVEP3	ENST00000247584	8.19001e-07
GUCA2B	ENST00000372581	3.11802e-07
GUCA2A	ENST00000357001	3.01277e-07
FOXJ3	ENST00000361346	8.2179e-07
RIMKLA	ENST00000431473	5.79241e-07
ZMYND12	ENST00000372565	5.47312e-07
PPCS	ENST00000372561	3.43011e-07
CCDC30	ENST00000340612	7.83251e-07
PPIH	ENST00000304979	5.19943e-07
YBX1	ENST00000436427	5.10182e-07
CLDN19	ENST00000296387	4.05733e-07
LEPRE1	ENST00000236040	5.47793e-07
C1orf50	ENST00000421630	4.19898e-07
CCDC23	ENST00000372521	4.17419e-07
ERMAP	ENST00000372514	5.30305e-07
ZNF691	ENST00000397044	3.65649e-07
SLC2A1	ENST00000426263	5.87053e-07
FAM183A	ENST00000409396	4.10795e-07
EBNA1BP2	ENST00000431635	4.44097e-07
WDR65	ENST00000372492	7.54956e-07
TMEM125	ENST00000432792	3.53622e-07
C1orf210	ENST00000423420	3.25112e-07
TIE1	ENST00000372476	5.79163e-07
MPL	ENST00000372470	5.06773e-07
CDC20	ENST00000310955	3.90158e-07
ELOVL1	ENST00000372458	3.86362e-07
MED8	ENST00000290663	4.05771e-07
SZT2	ENST00000562955	7.85708e-07
HYI	ENST00000372434	3.49338e-07
PTPRF	ENST00000359947	7.99473e-07
KDM4A	ENST00000372396	6.94426e-07
ST3GAL3	ENST00000262915	8.80709e-07
ARTN	ENST00000438616	2.50324e-07
IPO13	ENST00000372343	5.66904e-07
DPH2	ENST00000255108	3.53746e-07
ATP6V0B	ENST00000532642	3.56271e-07
B4GALT2	ENST00000309519	4.50825e-07
CCDC24	ENST00000372318	3.95176e-07
SLC6A9	ENST00000360584	5.43216e-07
KLF17	ENST00000372299	4.70059e-07
DMAP1	ENST00000315913	4.3392e-07
ERI3	ENST00000372257	7.70199e-07
RNF220	ENST00000355387	9.09097e-07
TMEM53	ENST00000372237	4.84391e-07
C1orf228	ENST00000458657	6.5317e-07
KIF2C	ENST00000372224	6.02561e-07
RPS8	ENST00000396651	3.53256e-07
BEST4	ENST00000372207	3.81272e-07
PLK3	ENST00000372201	4.25921e-07
TCTEX1D4	ENST00000339355	2.25505e-07
BTBD19	ENST00000450269	4.02321e-07
PTCH2	ENST00000372192	5.7172e-07
EIF2B3	ENST00000360403	7.9105e-07
HECTD3	ENST00000372172	4.77067e-07
UROD	ENST00000246337	3.70648e-07
ZSWIM5	ENST00000359600	8.57686e-07
HPDL	ENST00000334815	2.6826e-07
MUTYH	ENST00000450313	4.89911e-07
TOE1	ENST00000372090	3.80878e-07
TESK2	ENST00000372086	7.98223e-07
CCDC163P	ENST00000488405	3.47397e-07
MMACHC	ENST00000401061	4.34349e-07
PRDX1	ENST00000262746	4.48471e-07
AKR1A1	ENST00000351829	5.18992e-07
NASP	ENST00000402363	6.13446e-07
CCDC17	ENST00000528266	3.89829e-07
GPBP1L1	ENST00000290795	6.69013e-07
TMEM69	ENST00000372025	3.89425e-07
IPP	ENST00000396478	6.35934e-07
MAST2	ENST00000361297	9.49598e-07
PIK3R3	ENST00000540385	7.7551e-07
TSPAN1	ENST00000372003	4.63758e-07
POMGNT1	ENST00000371986	4.90467e-07
LURAP1	ENST00000371980	4.52114e-07
RAD54L	ENST00000371975	6.06354e-07
LRRC41	ENST00000343304	5.54469e-07
UQCRH	ENST00000311672	4.50138e-07
NSUN4	ENST00000474844	5.16837e-07
FAAH	ENST00000243167	5.45161e-07
DMBX1	ENST00000371956	3.9881e-07
KNCN	ENST00000481882	3.56622e-07
MKNK1	ENST00000371946	6.46247e-07
MOB3C	ENST00000271139	4.00995e-07
ATPAF1	ENST00000576409	5.89635e-07
EFCAB14	ENST00000371933	6.25179e-07
TEX38	ENST00000569393	2.84416e-07
CYP4B1	ENST00000371923	5.38963e-07
CYP4A11	ENST00000371904	4.90196e-07
CYP4X1	ENST00000371901	5.7167e-07
CYP4Z1	ENST00000334194	6.48669e-07
CYP4A22	ENST00000371891	4.8699e-07
PDZK1IP1	ENST00000294338	3.90024e-07
TAL1	ENST00000371883	4.52431e-07
STIL	ENST00000371877	6.99734e-07
CMPK1	ENST00000371873	5.97204e-07
FOXE3	ENST00000335071	2.7338e-07
FOXD2	ENST00000334793	3.25159e-07
TRABD2B	ENST00000606738	8.45477e-07
FLJ00388	ENST00000594280	1.88256e-07
AL109659.1	ENST00000601108	2.12837e-07
SLC5A9	ENST00000236495	5.7709e-07
SPATA6	ENST00000371847	8.3992e-07
AGBL4	ENST00000371839	1.29985e-06
BEND5	ENST00000371833	6.08431e-07
AL645730.2	ENST00000448346	2.7068e-07
ELAVL4	ENST00000371821	7.01001e-07
DMRTA2	ENST00000404795	3.74416e-07
FAF1	ENST00000371778	1.08244e-06
CDKN2C	ENST00000262662	4.55162e-07
C1orf185	ENST00000371759	5.90227e-07
RNF11	ENST00000242719	5.42018e-07
TTC39A	ENST00000447632	6.22279e-07
EPS15	ENST00000371733	8.75153e-07
OSBPL9	ENST00000371710	8.79785e-07
NRD1	ENST00000354831	7.91882e-07
RAB3B	ENST00000371655	6.65055e-07
TXNDC12	ENST00000371626	5.78362e-07
KTI12	ENST00000371614	2.65533e-07
BTF3L4	ENST00000313334	5.66207e-07
ZFYVE9	ENST00000287727	8.92831e-07
CC2D1B	ENST00000371586	5.4167e-07
ORC1	ENST00000371566	6.06648e-07
PRPF38A	ENST00000257181	5.07594e-07
ZCCHC11	ENST00000257177	8.46452e-07
GPX7	ENST00000361314	3.83254e-07
FAM159A	ENST00000517870	4.94996e-07
COA7	ENST00000371538	4.2791e-07
ZYG11B	ENST00000294353	7.54581e-07
ZYG11A	ENST00000371528	6.60821e-07
ECHDC2	ENST00000371522	5.56999e-07
SCP2	ENST00000371514	7.96247e-07
PODN	ENST00000312553	5.50064e-07
SLC1A7	ENST00000371494	6.55216e-07
CPT2	ENST00000371486	4.87429e-07
C1orf123	ENST00000294360	4.1414e-07
MAGOH	ENST00000371470	4.48142e-07
LRP8	ENST00000306052	7.43404e-07
DMRTB1	ENST00000371445	4.08111e-07
GLIS1	ENST00000312233	8.64864e-07
NDC1	ENST00000371429	7.22832e-07
YIPF1	ENST00000539954	5.94876e-07
DIO1	ENST00000361921	4.73555e-07
HSPB11	ENST00000371378	5.46402e-07
LRRC42	ENST00000319223	5.28515e-07
LDLRAD1	ENST00000371360	4.3429e-07
TMEM59	ENST00000234831	5.28256e-07
TCEANC2	ENST00000371331	5.70083e-07
AL161915.1	ENST00000391366	2.67657e-07
CDCP2	ENST00000371330	4.60887e-07
AL357673.1	ENST00000536061	2.9028e-07
CYB5RL	ENST00000419823	5.33394e-07
MRPL37	ENST00000605337	5.38353e-07
SSBP3	ENST00000371320	8.66132e-07
SSBP3-AS1	ENST00000361350	2.39447e-07
ACOT11	ENST00000371316	7.5121e-07
FAM151A	ENST00000302250	4.85827e-07
MROH7	ENST00000421030	7.30191e-07
TTC4	ENST00000371281	5.61514e-07
PARS2	ENST00000371279	3.80361e-07
TTC22	ENST00000371276	5.21354e-07
C1orf177	ENST00000371273	5.96329e-07
DHCR24	ENST00000371269	5.95735e-07
TMEM61	ENST00000371268	4.27693e-07
BSND	ENST00000371265	4.4156e-07
PCSK9	ENST00000302118	5.63462e-07
USP24	ENST00000294383	9.32146e-07
PPAP2B	ENST00000371250	6.78608e-07
PRKAA2	ENST00000371244	6.75453e-07
C1orf168	ENST00000343433	7.77129e-07
C8A	ENST00000361249	6.73351e-07
C8B	ENST00000371237	6.07736e-07
DAB1	ENST00000371231	9.33014e-07
OMA1	ENST00000371226	6.67617e-07
TACSTD2	ENST00000371225	2.75791e-07
MYSM1	ENST00000472487	6.61714e-07
JUN	ENST00000371222	3.03468e-07
FGGY	ENST00000371218	1.04462e-06
HOOK1	ENST00000371208	7.09377e-07
CYP2J2	ENST00000371204	5.81993e-07
C1orf87	ENST00000371201	7.16822e-07
NFIA	ENST00000371189	9.70371e-07
TM2D1	ENST00000371180	6.03169e-07
INADL	ENST00000371158	1.10679e-06
L1TD1	ENST00000498273	4.76891e-07
KANK4	ENST00000371153	7.04304e-07
USP1	ENST00000339950	4.95889e-07
DOCK7	ENST00000251157	9.93307e-07
ANGPTL3	ENST00000371129	4.33816e-07
AL138847.1	ENST00000593719	2.6856e-07
ATG4C	ENST00000317868	7.08123e-07
FOXD3	ENST00000371116	2.75791e-07
ALG6	ENST00000263440	6.93563e-07
ITGB3BP	ENST00000371092	7.04282e-07
EFCAB7	ENST00000371088	6.53091e-07
DLEU2L	ENST00000340052	2.47644e-07
PGM1	ENST00000371083	6.04373e-07
ROR1	ENST00000371079	9.63879e-07
UBE2U	ENST00000371077	6.48141e-07
CACHD1	ENST00000371073	9.35404e-07
RAVER2	ENST00000294428	7.24899e-07
JAK1	ENST00000342505	8.3816e-07
AK4	ENST00000327299	6.66869e-07
DNAJC6	ENST00000371069	7.81648e-07
LEPR	ENST00000349533	9.10938e-07
LEPROT	ENST00000371065	4.6488e-07
PDE4B	ENST00000329654	1.30634e-06
SGIP1	ENST00000237247	9.25584e-07
AL139147.1	ENST00000502413	4.10882e-07
TCTEX1D1	ENST00000282670	5.27698e-07
INSL5	ENST00000304526	3.25398e-07
WDR78	ENST00000371026	7.83436e-07
MIER1	ENST00000401041	6.81151e-07
SLC35D1	ENST00000235345	6.5851e-07
C1orf141	ENST00000371006	5.67831e-07
IL23R	ENST00000347310	7.28379e-07
IL12RB2	ENST00000262345	7.45009e-07
SERBP1	ENST00000370995	5.15865e-07
GADD45A	ENST00000370986	3.40071e-07
GNG12	ENST00000370982	7.17127e-07
DIRAS3	ENST00000370981	3.79851e-07
WLS	ENST00000540432	7.89031e-07
RPE65	ENST00000262340	5.50447e-07
DEPDC1	ENST00000456315	5.52522e-07
LRRC7	ENST00000035383	1.02555e-06
LRRC40	ENST00000370952	6.85317e-07
SRSF11	ENST00000370950	6.43701e-07
ANKRD13C	ENST00000370944	7.3956e-07
HHLA3	ENST00000432224	4.49605e-07
CTH	ENST00000370938	5.76328e-07
PTGER3	ENST00000354608	7.63287e-07
ZRANB2	ENST00000370920	5.18057e-07
NEGR1	ENST00000357731	1.10416e-06
LRRIQ3	ENST00000354431	8.02015e-07
FPGT	ENST00000370898	4.17204e-07
FPGT-TNNI3K	ENST00000557284	1.02263e-06
TNNI3K	ENST00000370891	1.02288e-06
LRRC53	ENST00000294635	5.81916e-07
C1orf173	ENST00000326665	7.6612e-07
CRYZ	ENST00000340866	5.59502e-07
TYW3	ENST00000370867	5.62617e-07
LHX8	ENST00000294638	5.85807e-07
SLC44A5	ENST00000370855	1.04626e-06
ACADM	ENST00000370834	6.18335e-07
RABGGTB	ENST00000319942	4.45181e-07
MSH4	ENST00000263187	8.00349e-07
ASB17	ENST00000284142	4.42138e-07
ST6GALNAC3	ENST00000328299	9.78205e-07
ST6GALNAC5	ENST00000477717	7.93251e-07
PIGK	ENST00000370812	7.78885e-07
AK5	ENST00000354567	9.25975e-07
ZZZ3	ENST00000370801	7.83657e-07
USP33	ENST00000357428	6.83826e-07
FAM73A	ENST00000370791	7.59961e-07
NEXN	ENST00000334785	6.62537e-07
FUBP1	ENST00000436586	6.12789e-07
DNAJB4	ENST00000370763	4.39149e-07
GIPC2	ENST00000370759	6.90655e-07
PTGFR	ENST00000370757	5.72305e-07
IFI44L	ENST00000370751	5.51911e-07
IFI44	ENST00000370747	4.89782e-07
ELTD1	ENST00000370742	7.82039e-07
LPHN2	ENST00000370717	8.95993e-07
TTLL7	ENST00000260505	8.27003e-07
PRKACB	ENST00000370685	7.23575e-07
SAMD13	ENST00000370671	5.90707e-07
DNASE2B	ENST00000370665	4.87529e-07
RPF1	ENST00000370654	5.16433e-07
GNG5	ENST00000370641	3.99813e-07
CTBS	ENST00000370630	5.36578e-07
C1orf180	ENST00000327308	3.25454e-07
SSX2IP	ENST00000342203	6.46364e-07
LPAR3	ENST00000370611	6.3238e-07
MCOLN2	ENST00000370608	7.03699e-07
WDR63	ENST00000294664	7.32558e-07
MCOLN3	ENST00000370589	5.88531e-07
SYDE2	ENST00000341460	6.02616e-07
C1orf52	ENST00000471115	3.94149e-07
BCL10	ENST00000370580	4.22628e-07
DDAH1	ENST00000284031	7.57924e-07
CYR61	ENST00000451137	3.44871e-07
ZNHIT6	ENST00000370574	6.505e-07
COL24A1	ENST00000370571	1.14151e-06
ODF2L	ENST00000317336	6.62265e-07
CLCA2	ENST00000370565	6.00287e-07
CLCA1	ENST00000234701	6.01582e-07
CLCA4	ENST00000370563	6.04716e-07
SH3GLB1	ENST00000482504	6.08411e-07
SEP15	ENST00000331835	6.05231e-07
HS2ST1	ENST00000370550	8.1354e-07
RP5-1052I5.2	ENST00000370548	8.05776e-07
LMO4	ENST00000370542	4.62777e-07
PKN2	ENST00000370521	8.51544e-07
GTF2B	ENST00000370500	5.86694e-07
CCBL2	ENST00000260508	6.72751e-07
RBMXL1	ENST00000321792	4.25774e-07
GBP3	ENST00000370481	5.11301e-07
GBP1	ENST00000370473	4.89297e-07
GBP2	ENST00000370466	5.22855e-07
GBP7	ENST00000294671	6.2628e-07
GBP4	ENST00000355754	5.20918e-07
GBP5	ENST00000343435	4.9932e-07
GBP6	ENST00000370456	5.45774e-07
LRRC8B	ENST00000330947	6.58282e-07
LRRC8C	ENST00000370454	6.42684e-07
LRRC8D	ENST00000337338	6.81471e-07
ZNF326	ENST00000340281	5.96024e-07
BARHL2	ENST00000370445	3.71159e-07
ZNF644	ENST00000337393	7.11018e-07
HFM1	ENST00000370425	8.83908e-07
CDC7	ENST00000234626	5.61502e-07
TGFBR3	ENST00000212355	8.85895e-07
BRDT	ENST00000362005	7.11696e-07
EPHX4	ENST00000370383	5.70077e-07
BTBD8	ENST00000342818	8.01653e-07
KIAA1107	ENST00000409154	5.11932e-07
C1orf146	ENST00000370375	5.42055e-07
GLMN	ENST00000370360	6.78816e-07
RPAP2	ENST00000610020	7.53256e-07
GFI1	ENST00000294702	4.64083e-07
EVI5	ENST00000543509	9.50616e-07
RPL5	ENST00000370321	4.5059e-07
FAM69A	ENST00000370310	7.1597e-07
MTF2	ENST00000370298	6.83091e-07
TMED5	ENST00000370282	5.35213e-07
CCDC18	ENST00000370276	7.97615e-07
DR1	ENST00000370267	4.63736e-07
FNBP1L	ENST00000604705	7.66144e-07
BCAR3	ENST00000260502	7.71552e-07
DNTTIP2	ENST00000436063	4.58353e-07
GCLM	ENST00000370238	5.33702e-07
ABCA4	ENST00000370225	8.81633e-07
ARHGAP29	ENST00000260526	7.21804e-07
ABCD3	ENST00000454898	7.86417e-07
F3	ENST00000334047	4.61592e-07
SLC44A3	ENST00000271227	7.14746e-07
CNN3	ENST00000370206	5.58557e-07
ALG14	ENST00000370205	6.76023e-07
TMEM56	ENST00000370203	6.79843e-07
TMEM56-RWDD3	ENST00000604534	7.54278e-07
RWDD3	ENST00000370202	4.49618e-07
RP11-147C23.1	ENST00000413825	5.22104e-07
PTBP2	ENST00000394184	7.44617e-07
DPYD	ENST00000370192	1.20793e-06
SNX7	ENST00000306121	7.24057e-07
LPPR5	ENST00000263177	7.20245e-07
LPPR4	ENST00000370185	6.06596e-07
PALMD	ENST00000263174	6.21277e-07
FRRS1	ENST00000287474	6.83782e-07
AGL	ENST00000294724	7.62794e-07
SLC35A3	ENST00000370153	6.32039e-07
HIAT1	ENST00000370152	6.33701e-07
SASS6	ENST00000287482	6.64077e-07
TRMT13	ENST00000370141	5.18229e-07
LRRC39	ENST00000370138	5.76408e-07
DBT	ENST00000370132	6.72276e-07
RTCA	ENST00000260563	5.64439e-07
CDC14A	ENST00000361544	8.18951e-07
GPR88	ENST00000315033	3.31969e-07
VCAM1	ENST00000294728	5.20653e-07
EXTL2	ENST00000370113	5.10882e-07
SLC30A7	ENST00000357650	7.03435e-07
DPH5	ENST00000370109	5.83801e-07
AC093157.1	ENST00000593496	2.70911e-07
S1PR1	ENST00000305352	3.44006e-07
OLFM3	ENST00000338858	5.92983e-07
COL11A1	ENST00000358392	1.01841e-06
RNPC3	ENST00000423855	8.45204e-07
AMY2B	ENST00000361355	9.59382e-07
AMY2A	ENST00000414303	7.82592e-07
AMY1A	ENST00000370083	7.46255e-07
AMY1B	ENST00000330330	7.1843e-07
AMY1C	ENST00000370079	5.87893e-07
PRMT6	ENST00000370078	2.89195e-07
NTNG1	ENST00000370068	9.21002e-07
VAV3	ENST00000527011	1.05287e-06
SLC25A24	ENST00000565488	6.74051e-07
NBPF4	ENST00000415641	5.51457e-07
NBPF6	ENST00000370040	6.60517e-07
FAM102B	ENST00000370035	7.04324e-07
HENMT1	ENST00000370031	4.79003e-07
PRPF38B	ENST00000370025	4.36003e-07
FNDC7	ENST00000271311	5.80383e-07
STXBP3	ENST00000370008	7.03702e-07
AKNAD1	ENST00000370001	6.36938e-07
GPSM2	ENST00000264126	6.67662e-07
CLCC1	ENST00000356970	5.97906e-07
WDR47	ENST00000400794	7.08624e-07
TAF13	ENST00000338366	4.40902e-07
TMEM167B	ENST00000338272	3.88353e-07
C1orf194	ENST00000369948	4.01566e-07
KIAA1324	ENST00000369939	7.64685e-07
SARS	ENST00000369923	5.58252e-07
CELSR2	ENST00000271332	6.17085e-07
PSRC1	ENST00000409138	3.63701e-07
MYBPHL	ENST00000357155	4.92724e-07
SORT1	ENST00000256637	7.57125e-07
PSMA5	ENST00000271308	5.5858e-07
SYPL2	ENST00000369872	4.81553e-07
ATXN7L2	ENST00000369870	4.51895e-07
CYB561D1	ENST00000369868	3.12972e-07
AMIGO1	ENST00000369862	3.07832e-07
GNAI3	ENST00000369851	6.19832e-07
GNAT2	ENST00000351050	4.49584e-07
AMPD2	ENST00000256578	4.96289e-07
GSTM4	ENST00000369836	4.01917e-07
GSTM2	ENST00000369831	7.19606e-07
GSTM1	ENST00000369823	4.79503e-07
GSTM5	ENST00000369812	4.87342e-07
GSTM3	ENST00000256594	4.14983e-07
EPS8L3	ENST00000369805	5.19283e-07
CSF1	ENST00000329608	5.26381e-07
AHCYL1	ENST00000369799	6.33311e-07
STRIP1	ENST00000369795	5.63347e-07
ALX3	ENST00000369792	4.31869e-07
UBL4B	ENST00000334179	2.58756e-07
SLC6A17	ENST00000331565	6.50934e-07
KCNC4	ENST00000369787	5.02047e-07
RBM15	ENST00000369784	3.99174e-07
SLC16A4	ENST00000369779	5.62303e-07
LAMTOR5	ENST00000256644	3.92752e-07
PROK1	ENST00000271331	3.76972e-07
KCNA10	ENST00000369771	2.72792e-07
KCNA2	ENST00000316361	3.28226e-07
KCNA3	ENST00000369769	3.03927e-07
CD53	ENST00000271324	5.50829e-07
LRIF1	ENST00000369763	4.73527e-07
DRAM2	ENST00000286692	5.38109e-07
CEPT1	ENST00000357172	6.17445e-07
DENND2D	ENST00000357640	4.96454e-07
CHI3L2	ENST00000369748	5.08489e-07
CHIA	ENST00000343320	4.65518e-07
PIFO	ENST00000369738	4.06806e-07
OVGP1	ENST00000369732	4.92453e-07
WDR77	ENST00000235090	4.55187e-07
ATP5F1	ENST00000369722	4.76727e-07
C1orf162	ENST00000343534	3.7875e-07
ADORA3	ENST00000369716	5.07636e-07
RAP1A	ENST00000356415	8.00826e-07
FAM212B	ENST00000357260	4.4919e-07
DDX20	ENST00000369702	4.86772e-07
KCND3	ENST00000315987	8.37512e-07
CTTNBP2NL	ENST00000271277	6.43071e-07
WNT2B	ENST00000369684	4.63779e-07
ST7L	ENST00000358039	7.51322e-07
CAPZA1	ENST00000263168	6.42852e-07
MOV10	ENST00000357443	5.9125e-07
RHOC	ENST00000369636	3.88763e-07
RP11-426L16.10	ENST00000606505	4.39069e-07
PPM1J	ENST00000309276	4.07506e-07
FAM19A3	ENST00000369630	4.01709e-07
SLC16A1	ENST00000369626	5.86703e-07
LRIG2	ENST00000361127	6.91776e-07
MAGI3	ENST00000307546	9.69659e-07
PHTF1	ENST00000369604	7.02415e-07
RSBN1	ENST00000261441	6.1948e-07
PTPN22	ENST00000359785	6.98134e-07
BCL2L15	ENST00000393316	3.94572e-07
AP4B1	ENST00000256658	4.66738e-07
DCLRE1B	ENST00000369563	4.16483e-07
HIPK1	ENST00000369558	6.5716e-07
OLFML3	ENST00000320334	3.21828e-07
SYT6	ENST00000393296	6.57937e-07
TRIM33	ENST00000358465	8.03143e-07
BCAS2	ENST00000369541	4.78419e-07
DENND2C	ENST00000393274	7.58148e-07
AMPD1	ENST00000520113	5.63665e-07
NRAS	ENST00000369535	4.6648e-07
CSDE1	ENST00000438362	6.21609e-07
SIKE1	ENST00000369528	4.44118e-07
SYCP1	ENST00000369518	8.6457e-07
TSHB	ENST00000256592	3.54302e-07
TSPAN2	ENST00000369516	6.01648e-07
NGF	ENST00000369512	5.807e-07
VANGL1	ENST00000310260	6.22887e-07
CASQ2	ENST00000261448	6.8447e-07
NHLH2	ENST00000320238	3.57759e-07
SLC22A15	ENST00000369503	7.33689e-07
MAB21L3	ENST00000369500	5.30458e-07
ATP1A1	ENST00000295598	6.2209e-07
AL136376.1	ENST00000598661	4.08362e-07
CD58	ENST00000369489	6.25173e-07
IGSF3	ENST00000318837	7.21384e-07
C1orf137	ENST00000369482	4.45524e-07
CD2	ENST00000369478	4.70047e-07
PTGFRN	ENST00000393203	6.9441e-07
CD101	ENST00000256652	5.91713e-07
TTF2	ENST00000369466	6.74806e-07
TRIM45	ENST00000256649	4.46519e-07
VTCN1	ENST00000359008	5.48969e-07
MAN1A2	ENST00000356554	8.24631e-07
FAM46C	ENST00000369448	4.73071e-07
GDAP2	ENST00000369443	6.93012e-07
WDR3	ENST00000349139	6.50489e-07
SPAG17	ENST00000336338	9.91401e-07
TBX15	ENST00000369429	7.25485e-07
WARS2	ENST00000235521	7.14446e-07
HAO2	ENST00000361035	5.50077e-07
HSD3B2	ENST00000369416	4.06686e-07
HSD3B1	ENST00000235547	4.057e-07
ZNF697	ENST00000421812	5.13138e-07
PHGDH	ENST00000369409	5.92029e-07
HMGCS2	ENST00000369406	5.33872e-07
REG4	ENST00000256585	4.93871e-07
ADAM30	ENST00000369400	2.96559e-07
NOTCH2	ENST00000256646	8.9024e-07
FAM72B	ENST00000369390	4.72287e-07
FCGR1B	ENST00000369384	4.24491e-07
PPIAL4G	ENST00000419275	4.15598e-07
FAM72D	ENST00000400889	9.32654e-07
NBPF8	ENST00000369365	2.07926e-06
AL592284.1	ENST00000538264	1.9132e-06
PPIAL4B	ENST00000540273	5.83143e-07
NBPF9	ENST00000375552	1.596e-06
PDE4DIP	ENST00000369359	2.84497e-06
AL590452.1	ENST00000596396	7.94903e-07
NOTCH2NL	ENST00000362074	1.87438e-06
NBPF10	ENST00000342960	2.53394e-06
HFE2	ENST00000336751	1.06026e-06
TXNIP	ENST00000369317	1.11844e-06
POLR3GL	ENST00000369314	1.43158e-06
ANKRD34A	ENST00000323397	1.10077e-06
LIX1L	ENST00000369308	1.56221e-06
RBM8A	ENST00000330165	1.17269e-06
PEX11B	ENST00000369306	1.1874e-06
ITGA10	ENST00000369304	1.69741e-06
ANKRD35	ENST00000355594	1.59746e-06
PIAS3	ENST00000393045	1.41434e-06
NUDT17	ENST00000334513	1.06862e-06
POLR3C	ENST00000334163	1.58928e-06
RNF115	ENST00000369291	2.07728e-06
CD160	ENST00000235933	1.28509e-06
PDZK1	ENST00000344770	1.5629e-06
GPR89A	ENST00000313835	2.02629e-06
GPR89C	ENST00000447947	1.79464e-06
NBPF11	ENST00000605317	2.14619e-06
NBPF12	ENST00000442909	2.90403e-06
PRKAB2	ENST00000254101	1.62041e-06
FMO5	ENST00000254090	1.92918e-06
CHD1L	ENST00000369258	2.21726e-06
BCL9	ENST00000234739	2.27238e-06
ACP6	ENST00000369238	1.82431e-06
GJA5	ENST00000271348	1.4374e-06
GJA8	ENST00000240986	1.17975e-06
GPR89B	ENST00000314163	2.21564e-06
NBPF24	ENST00000369228	1.93768e-06
BX842679.1	ENST00000599640	6.74677e-07
PPIAL4A	ENST00000539781	7.54586e-07
NBPF14	ENST00000310701	1.91663e-06
PPIAL4D	ENST00000544708	7.31575e-07
NBPF20	ENST00000369202	2.86493e-06
NBPF15	ENST00000369187	1.89928e-06
NBPF16	ENST00000417839	1.55633e-06
HIST2H3PS2	ENST00000392948	4.13329e-07
FAM72C	ENST00000369175	8.27562e-07
PPIAL4C	ENST00000369222	4.70782e-07
FAM231D	ENST00000369173	2.88156e-07
FCGR1A	ENST00000369168	5.25104e-07
HIST2H2BF	ENST00000427880	5.46383e-07
HIST2H3D	ENST00000331491	2.37962e-07
HIST2H3C	ENST00000369158	2.63694e-07
HIST2H2AA3	ENST00000369161	2.36899e-07
HIST2H2AA4	ENST00000369159	2.11007e-07
HIST2H3A	ENST00000403683	2.63694e-07
HIST2H4B	ENST00000369157	2.89305e-07
HIST2H2BE	ENST00000369155	2.79845e-07
HIST2H2AC	ENST00000331380	2.01507e-07
HIST2H2AB	ENST00000331128	2.02521e-07
BOLA1	ENST00000369150	2.48398e-07
SV2A	ENST00000369146	5.07404e-07
SF3B4	ENST00000271628	3.83598e-07
MTMR11	ENST00000439741	4.62664e-07
OTUD7B	ENST00000369135	6.9769e-07
VPS45	ENST00000369130	7.20883e-07
PLEKHO1	ENST00000369124	4.41526e-07
ANP32E	ENST00000314136	5.01518e-07
CA14	ENST00000369111	4.42481e-07
APH1A	ENST00000369109	3.63173e-07
C1orf54	ENST00000369099	4.23681e-07
C1orf51	ENST00000290363	3.65627e-07
MRPS21	ENST00000309092	4.52009e-07
PRPF3	ENST00000324862	6.04297e-07
RPRD2	ENST00000369068	7.50944e-07
TARS2	ENST00000369064	5.5699e-07
ECM1	ENST00000369049	4.0743e-07
ADAMTSL4	ENST00000369039	4.93421e-07
AL356356.1	ENST00000538795	3.13538e-07
ADAMTSL4-AS1	ENST00000369035	2.06218e-07
MCL1	ENST00000369026	3.61992e-07
ENSA	ENST00000369016	5.37029e-07
GOLPH3L	ENST00000271732	6.02579e-07
HORMAD1	ENST00000361824	5.61294e-07
CTSS	ENST00000368985	5.83973e-07
CTSK	ENST00000271651	4.69344e-07
ARNT	ENST00000358595	7.21847e-07
SETDB1	ENST00000271640	6.44984e-07
CERS2	ENST00000271688	4.61788e-07
ANXA9	ENST00000368947	5.03691e-07
FAM63A	ENST00000361738	4.75133e-07
PRUNE	ENST00000271620	5.52734e-07
BNIPL	ENST00000368931	4.69257e-07
C1orf56	ENST00000368926	3.28425e-07
CDC42SE1	ENST00000357235	4.21759e-07
MLLT11	ENST00000368921	4.0766e-07
GABPB2	ENST00000368918	6.43185e-07
SEMA6C	ENST00000368913	5.27619e-07
TNFAIP8L2	ENST00000368910	3.17663e-07
SCNM1	ENST00000368905	3.7574e-07
LYSMD1	ENST00000368908	3.77182e-07
TMOD4	ENST00000295314	4.15389e-07
VPS72	ENST00000354473	4.69619e-07
PIP5K1A	ENST00000368888	6.60489e-07
PSMD4	ENST00000368881	4.83187e-07
RP11-126K1.2	ENST00000447795	2.87559e-07
ZNF687	ENST00000324048	4.56199e-07
PI4KB	ENST00000271657	5.99187e-07
RFX5	ENST00000290524	4.26592e-07
SELENBP1	ENST00000426705	4.50987e-07
PSMB4	ENST00000290541	3.35012e-07
POGZ	ENST00000271715	6.8935e-07
CGN	ENST00000271636	5.99696e-07
TUFT1	ENST00000538902	6.31668e-07
SNX27	ENST00000458013	7.22993e-07
CELF3	ENST00000290583	5.06309e-07
RIIAD1	ENST00000326413	5.20042e-07
AL589765.1	ENST00000442233	5.19976e-07
MRPL9	ENST00000368830	3.69591e-07
OAZ3	ENST00000453029	4.19612e-07
TDRKH	ENST00000368822	5.32414e-07
LINGO4	ENST00000368820	3.61132e-07
RORC	ENST00000392697	5.61434e-07
C2CD4D	ENST00000454109	3.09399e-07
THEM5	ENST00000368817	4.0319e-07
THEM4	ENST00000368814	5.71505e-07
S100A10	ENST00000368809	4.12894e-07
S100A11	ENST00000271638	3.5435e-07
TCHHL1	ENST00000368806	3.60322e-07
TCHH	ENST00000368804	3.81832e-07
RPTN	ENST00000316073	3.70301e-07
HRNR	ENST00000368801	5.73653e-07
FLG	ENST00000368799	5.88299e-07
FLG2	ENST00000388718	4.25952e-07
CRNN	ENST00000271835	3.61789e-07
LCE5A	ENST00000334269	2.67572e-07
CRCT1	ENST00000368790	2.74314e-07
LCE3E	ENST00000368789	3.08765e-07
LCE3D	ENST00000368787	3.09043e-07
LCE3C	ENST00000333881	2.00378e-07
LCE3B	ENST00000335633	1.85238e-07
LCE3A	ENST00000335674	1.8284e-07
LCE2D	ENST00000368784	2.64676e-07
LCE2B	ENST00000368780	2.65307e-07
LCE2C	ENST00000368783	2.65349e-07
LCE2A	ENST00000368779	2.56354e-07
LCE4A	ENST00000335535	1.96727e-07
C1orf68	ENST00000368775	2.33567e-07
KPRP	ENST00000368773	3.34385e-07
LCE1F	ENST00000334371	2.1468e-07
LCE1E	ENST00000368770	3.52278e-07
LCE1D	ENST00000326233	3.24483e-07
LCE1C	ENST00000368768	2.84161e-07
LCE1B	ENST00000360090	2.44503e-07
LCE1A	ENST00000335123	2.16603e-07
LCE6A	ENST00000431011	2.58105e-07
SMCP	ENST00000368765	3.70983e-07
IVL	ENST00000368764	3.22081e-07
SPRR4	ENST00000328051	2.8765e-07
SPRR1A	ENST00000307122	2.82088e-07
SPRR3	ENST00000295367	2.92846e-07
SPRR1B	ENST00000307098	2.80962e-07
SPRR2D	ENST00000360379	2.69959e-07
SPRR2A	ENST00000392653	2.71161e-07
SPRR2B	ENST00000341611	2.68935e-07
SPRR2E	ENST00000368750	2.69842e-07
SPRR2F	ENST00000468739	2.70271e-07
SPRR2G	ENST00000368748	2.65683e-07
LELP1	ENST00000368747	2.80257e-07
PRR9	ENST00000368744	2.82121e-07
LOR	ENST00000368742	3.01835e-07
PGLYRP3	ENST00000290722	4.69702e-07
PGLYRP4	ENST00000359650	5.15886e-07
S100A9	ENST00000368738	3.29793e-07
S100A12	ENST00000368737	2.98653e-07
S100A8	ENST00000368732	2.58233e-07
S100A7A	ENST00000329256	2.7066e-07
S100A7L2	ENST00000368725	3.23656e-07
S100A7	ENST00000368722	3.04306e-07
S100A6	ENST00000368719	2.88063e-07
S100A5	ENST00000359215	3.6445e-07
S100A4	ENST00000354332	3.13477e-07
S100A3	ENST00000368712	2.87704e-07
S100A2	ENST00000368708	3.5788e-07
S100A16	ENST00000368703	2.77431e-07
S100A14	ENST00000344616	3.08835e-07
S100A13	ENST00000339556	4.10458e-07
S100A1	ENST00000368698	3.55943e-07
CHTOP	ENST00000368694	4.59212e-07
SNAPIN	ENST00000368685	3.37929e-07
ILF2	ENST00000361891	4.63422e-07
NPR1	ENST00000368680	5.36035e-07
INTS3	ENST00000318967	6.86649e-07
SLC27A3	ENST00000271857	4.12198e-07
GATAD2B	ENST00000368655	7.63614e-07
DENND4B	ENST00000361217	5.59652e-07
CRTC2	ENST00000368633	4.82007e-07
SLC39A1	ENST00000310483	4.21011e-07
CREB3L4	ENST00000271889	4.2093e-07
JTB	ENST00000271843	3.49488e-07
RAB13	ENST00000368575	3.87703e-07
RPS27	ENST00000368567	2.8607e-07
NUP210L	ENST00000368559	9.07462e-07
TPM3	ENST00000271850	5.86343e-07
C1orf189	ENST00000368525	3.95924e-07
C1orf43	ENST00000368521	4.77164e-07
UBAP2L	ENST00000361546	6.77721e-07
HAX1	ENST00000483970	3.56161e-07
AQP10	ENST00000324978	4.42491e-07
ATP8B2	ENST00000368489	5.96118e-07
IL6R	ENST00000368485	8.00784e-07
SHE	ENST00000304760	6.21408e-07
TDRD10	ENST00000368480	7.57315e-07
UBE2Q1	ENST00000292211	5.6296e-07
CHRNB2	ENST00000368476	5.48938e-07
ADAR	ENST00000292205	7.74259e-07
AL606500.1	ENST00000594394	1.98034e-07
KCNN3	ENST00000271915	9.59663e-07
PMVK	ENST00000368467	5.40697e-07
PBXIP1	ENST00000368463	5.75506e-07
PYGO2	ENST00000368457	4.27254e-07
SHC1	ENST00000448116	5.39872e-07
CKS1B	ENST00000308987	4.24066e-07
FLAD1	ENST00000292180	5.30965e-07
ZBTB7B	ENST00000417934	5.56301e-07
DCST2	ENST00000368424	6.1955e-07
DCST1	ENST00000295542	6.40983e-07
ADAM15	ENST00000356955	6.0653e-07
EFNA4	ENST00000427683	4.55894e-07
EFNA3	ENST00000368408	5.0415e-07
EFNA3	ENST00000505139	6.14272e-07
EFNA1	ENST00000368407	4.88291e-07
SLC50A1	ENST00000368404	4.13343e-07
DPM3	ENST00000368399	2.49245e-07
KRTCAP2	ENST00000295682	4.29661e-07
RP11-201K10.3	ENST00000473363	5.83412e-07
TRIM46	ENST00000334634	5.60789e-07
MUC1	ENST00000368395	4.57525e-07
THBS3	ENST00000368378	6.15214e-07
MTX1	ENST00000368376	5.23648e-07
GBA	ENST00000327247	6.22799e-07
FAM189B	ENST00000361361	5.36225e-07
SCAMP3	ENST00000302631	4.96343e-07
CLK2	ENST00000368361	5.69499e-07
HCN3	ENST00000368358	5.62557e-07
PKLR	ENST00000342741	5.67123e-07
FDPS	ENST00000356657	5.72825e-07
RUSC1	ENST00000368352	5.52123e-07
ASH1L	ENST00000368346	1.25114e-06
MSTO1	ENST00000245564	6.72243e-07
YY1AP1	ENST00000368339	9.74976e-07
DAP3	ENST00000343043	1.10996e-06
GON4L	ENST00000368331	1.17126e-06
SYT11	ENST00000368324	6.16154e-07
RIT1	ENST00000368322	5.33597e-07
KIAA0907	ENST00000368321	6.59488e-07
RXFP4	ENST00000368318	2.92697e-07
ARHGEF2	ENST00000462460	8.00968e-07
SSR2	ENST00000295702	5.45882e-07
UBQLN4	ENST00000368309	6.27759e-07
LAMTOR2	ENST00000368302	4.1561e-07
RAB25	ENST00000361084	5.11875e-07
MEX3A	ENST00000532414	4.80326e-07
LMNA	ENST00000368300	6.7411e-07
SEMA4A	ENST00000355014	6.99225e-07
SLC25A44	ENST00000359511	5.77934e-07
PMF1-BGLAP	ENST00000368276	6.67511e-07
PMF1	ENST00000567140	6.66707e-07
BGLAP	ENST00000368272	3.40431e-07
PAQR6	ENST00000340183	4.44306e-07
SMG5	ENST00000361813	7.5067e-07
TMEM79	ENST00000295694	5.03993e-07
C1orf85	ENST00000362007	4.12814e-07
VHLL	ENST00000339922	2.85554e-07
CCT3	ENST00000295688	7.03932e-07
TSACC	ENST00000368251	4.87998e-07
RHBG	ENST00000368246	6.09719e-07
C1orf61	ENST00000368242	5.71179e-07
MEF2D	ENST00000348159	7.27802e-07
IQGAP3	ENST00000361170	8.41537e-07
TTC24	ENST00000368236	5.16604e-07
APOA1BP	ENST00000368235	3.99513e-07
GPATCH4	ENST00000438976	4.9109e-07
HAPLN2	ENST00000255039	4.88305e-07
BCAN	ENST00000329117	6.34097e-07
NES	ENST00000368223	4.94414e-07
CRABP2	ENST00000368221	4.67948e-07
ISG20L2	ENST00000313146	4.56344e-07
RRNAD1	ENST00000368216	5.22096e-07
MRPL24	ENST00000361531	4.33109e-07
HDGF	ENST00000368206	5.17044e-07
PRCC	ENST00000271526	6.80617e-07
SH2D2A	ENST00000392306	5.51706e-07
NTRK1	ENST00000524377	6.66453e-07
INSRR	ENST00000368195	6.68738e-07
PEAR1	ENST00000292357	6.96141e-07
LRRC71	ENST00000337428	5.94814e-07
ARHGEF11	ENST00000368194	1.00594e-06
ETV3L	ENST00000454449	4.93088e-07
ETV3	ENST00000368192	5.78811e-07
FCRL5	ENST00000356953	8.3216e-07
FCRL4	ENST00000271532	7.42017e-07
FCRL3	ENST00000368186	6.84315e-07
FCRL2	ENST00000361516	7.03647e-07
FCRL1	ENST00000368176	6.68462e-07
CD5L	ENST00000368174	5.36035e-07
KIRREL	ENST00000368173	9.10946e-07
CD1D	ENST00000368171	4.63157e-07
CD1A	ENST00000289429	4.40845e-07
CD1C	ENST00000368170	4.34463e-07
CD1B	ENST00000368168	4.28269e-07
CD1E	ENST00000368167	4.18625e-07
OR10T2	ENST00000334438	2.8152e-07
OR10K2	ENST00000314902	2.81158e-07
OR10K1	ENST00000289451	2.88833e-07
OR10R2	ENST00000368152	2.85212e-07
OR6Y1	ENST00000302617	2.83478e-07
OR6P1	ENST00000334632	2.82059e-07
OR10X1	ENST00000368150	2.83653e-07
OR10Z1	ENST00000361284	2.81339e-07
SPTA1	ENST00000368147	9.51476e-07
OR6K2	ENST00000359610	2.91239e-07
OR6K3	ENST00000368146	2.84523e-07
OR6K6	ENST00000368144	2.94026e-07
OR6N1	ENST00000335094	2.8629e-07
OR6N2	ENST00000339258	2.82059e-07
MNDA	ENST00000368141	6.02327e-07
PYHIN1	ENST00000368140	7.40302e-07
IFI16	ENST00000295809	8.4095e-07
AIM2	ENST00000368130	5.67335e-07
CADM3	ENST00000368124	6.88497e-07
DARC	ENST00000368121	2.89644e-07
FCER1A	ENST00000368115	5.96691e-07
OR10J3	ENST00000332217	2.84177e-07
OR10J1	ENST00000423932	2.89698e-07
OR10J5	ENST00000334857	2.87573e-07
APCS	ENST00000255040	3.04293e-07
CRP	ENST00000255030	3.57138e-07
DUSP23	ENST00000368107	3.2937e-07
FCRL6	ENST00000368106	5.821e-07
SLAMF8	ENST00000289707	5.2406e-07
C1orf204	ENST00000368102	6.1134e-07
VSIG8	ENST00000368100	5.14624e-07
CCDC19	ENST00000368099	6.86603e-07
AL590560.1	ENST00000599780	2.19581e-07
TAGLN2	ENST00000368096	4.61782e-07
IGSF9	ENST00000368094	6.63281e-07
SLAMF9	ENST00000368093	3.92807e-07
PIGM	ENST00000368090	3.82655e-07
KCNJ10	ENST00000368089	6.10605e-07
KCNJ9	ENST00000368088	4.86588e-07
IGSF8	ENST00000314485	5.01637e-07
ATP1A2	ENST00000361216	7.25291e-07
ATP1A4	ENST00000368081	7.58647e-07
CASQ1	ENST00000368078	5.68641e-07
PEA15	ENST00000368076	5.26467e-07
DCAF8	ENST00000608310	8.50162e-07
DCAF8	ENST00000556710	8.50162e-07
PEX19	ENST00000368072	4.35205e-07
COPA	ENST00000368069	7.1484e-07
NCSTN	ENST00000294785	5.26767e-07
NHLH1	ENST00000302101	3.59773e-07
VANGL2	ENST00000368061	5.56198e-07
SLAMF6	ENST00000368057	5.91797e-07
CD84	ENST00000311224	5.68323e-07
SLAMF1	ENST00000302035	5.88244e-07
CD48	ENST00000368046	5.42408e-07
SLAMF7	ENST00000368043	4.88131e-07
LY9	ENST00000263285	5.82205e-07
CD244	ENST00000368033	5.75151e-07
ITLN1	ENST00000326245	4.38292e-07
ITLN2	ENST00000368029	4.49435e-07
F11R	ENST00000368026	5.58534e-07
TSTD1	ENST00000368023	2.83019e-07
USF1	ENST00000368020	4.13867e-07
ARHGAP30	ENST00000368013	5.52692e-07
AL591806.1	ENST00000600454	1.96487e-07
PVRL4	ENST00000368012	5.16888e-07
KLHDC9	ENST00000368011	3.06311e-07
PFDN2	ENST00000368010	4.7721e-07
NIT1	ENST00000368009	3.49345e-07
DEDD	ENST00000368005	4.23086e-07
UFC1	ENST00000368003	3.84777e-07
USP21	ENST00000289865	4.27665e-07
PPOX	ENST00000352210	4.05689e-07
B4GALT3	ENST00000319769	4.09646e-07
ADAMTS4	ENST00000367996	4.93211e-07
NDUFS2	ENST00000367993	5.17166e-07
FCER1G	ENST00000367992	3.83549e-07
AL590714.1	ENST00000594609	2.94278e-07
APOA2	ENST00000464492	2.82148e-07
TOMM40L	ENST00000367987	3.84829e-07
NR1I3	ENST00000367979	4.17299e-07
PCP4L1	ENST00000504449	5.07048e-07
MPZ	ENST00000360451	3.86721e-07
SDHC	ENST00000367975	6.07288e-07
C1orf192	ENST00000367974	3.43601e-07
FCGR2A	ENST00000271450	6.35541e-07
HSPA6	ENST00000309758	3.84748e-07
FCGR3A	ENST00000367969	5.97097e-07
FCGR2B	ENST00000358671	6.54698e-07
FCGR3B	ENST00000531221	5.80902e-07
FCRLA	ENST00000367959	4.14499e-07
FCRLB	ENST00000367948	4.14932e-07
DUSP12	ENST00000367943	4.14647e-07
ATF6	ENST00000367942	8.74272e-07
OLFML2B	ENST00000367940	5.97883e-07
NOS1AP	ENST00000361897	9.14591e-07
RP11-565P22.6	ENST00000431696	4.61183e-07
C1orf226	ENST00000426197	3.5958e-07
C1orf111	ENST00000367935	3.39567e-07
SH2D1B	ENST00000367929	4.73334e-07
UHMK1	ENST00000489294	5.70176e-07
UAP1	ENST00000271469	6.08186e-07
DDR2	ENST00000367921	8.32715e-07
HSD17B7	ENST00000254521	5.33615e-07
C1orf110	ENST00000367910	4.58912e-07
RGS4	ENST00000421743	4.21603e-07
RGS5	ENST00000367903	6.53888e-07
NUF2	ENST00000271452	6.05201e-07
PBX1	ENST00000420696	9.01293e-07
LMX1A	ENST00000294816	7.92354e-07
RXRG	ENST00000359842	6.2124e-07
LRRC52	ENST00000294818	4.61998e-07
MGST3	ENST00000367883	5.30786e-07
ALDH9A1	ENST00000354775	6.02784e-07
TMCO1	ENST00000367881	5.9761e-07
UCK2	ENST00000367879	6.8037e-07
FAM78B	ENST00000338353	6.57712e-07
AL626787.1	ENST00000595430	2.74787e-07
POGK	ENST00000367875	4.67076e-07
TADA1	ENST00000367874	5.18365e-07
ILDR2	ENST00000271417	6.65198e-07
MAEL	ENST00000367872	5.94875e-07
GPA33	ENST00000367868	5.83941e-07
DUSP27	ENST00000271385	5.65136e-07
POU2F1	ENST00000367866	8.81938e-07
CD247	ENST00000362089	7.00233e-07
CREG1	ENST00000370509	4.47402e-07
RCSD1	ENST00000367854	6.72661e-07
MPZL1	ENST00000359523	6.52741e-07
ADCY10	ENST00000367851	8.1677e-07
MPC2	ENST00000271373	5.01551e-07
DCAF6	ENST00000367840	8.36294e-07
GPR161	ENST00000537209	6.22841e-07
TIPRL	ENST00000367833	5.22443e-07
SFT2D2	ENST00000271375	5.51834e-07
TBX19	ENST00000367821	5.75927e-07
XCL2	ENST00000367819	3.31022e-07
XCL1	ENST00000367818	3.69915e-07
DPT	ENST00000367817	5.44704e-07
ATP1B1	ENST00000367815	5.33228e-07
NME7	ENST00000367811	8.83952e-07
BLZF1	ENST00000329281	5.58096e-07
CCDC181	ENST00000367806	5.59288e-07
SLC19A2	ENST00000236137	5.17215e-07
F5	ENST00000367796	7.41057e-07
SELP	ENST00000263686	6.40392e-07
C1orf112	ENST00000286031	7.07782e-07
SELL	ENST00000236147	5.29843e-07
SELE	ENST00000333360	4.86123e-07
METTL18	ENST00000303469	2.94942e-07
SCYL3	ENST00000367770	6.08476e-07
KIFAP3	ENST00000361580	8.46244e-07
METTL11B	ENST00000439373	4.98486e-07
GORAB	ENST00000367763	5.05682e-07
PRRX1	ENST00000239461	6.40659e-07
MROH9	ENST00000367759	8.24143e-07
FMO3	ENST00000367755	5.57007e-07
FMO6P	ENST00000236166	5.35561e-07
FMO2	ENST00000209929	5.53118e-07
FMO1	ENST00000354841	5.55898e-07
FMO4	ENST00000367749	5.65738e-07
PRRC2C	ENST00000392078	8.23775e-07
MYOC	ENST00000037502	4.64252e-07
VAMP4	ENST00000236192	6.03495e-07
METTL13	ENST00000361735	4.96546e-07
DNM3	ENST00000355305	1.10636e-06
PIGC	ENST00000258324	3.06943e-07
C1orf105	ENST00000367727	6.13173e-07
SUCO	ENST00000608151	7.49596e-07
FASLG	ENST00000367721	4.0571e-07
TNFSF18	ENST00000404377	4.23888e-07
TNFSF4	ENST00000281834	4.94392e-07
PRDX6	ENST00000340385	4.46767e-07
SLC9C2	ENST00000367714	8.02702e-07
ANKRD45	ENST00000333279	6.33436e-07
KLHL20	ENST00000209884	6.95351e-07
CENPL	ENST00000356198	5.36202e-07
DARS2	ENST00000361951	6.16011e-07
ZBTB37	ENST00000367701	5.47244e-07
SERPINC1	ENST00000367698	4.74848e-07
RC3H1	ENST00000258349	7.01454e-07
RABGAP1L	ENST00000251507	1.18565e-06
GPR52	ENST00000367685	2.57497e-07
CACYBP	ENST00000367679	4.57074e-07
MRPS14	ENST00000476371	4.19636e-07
TNN	ENST00000239462	7.39244e-07
KIAA0040	ENST00000423313	5.51065e-07
TNR	ENST00000263525	1.05354e-06
RFWD2	ENST00000367669	9.43341e-07
PAPPA2	ENST00000367662	1.02969e-06
ASTN1	ENST00000367654	9.82954e-07
BRINP2	ENST00000361539	7.33911e-07
SEC16B	ENST00000308284	6.62071e-07
RASAL2	ENST00000367649	1.00702e-06
TEX35	ENST00000319416	4.51997e-07
C1orf220	ENST00000319387	3.45017e-07
C1ORF220	ENST00000367636	3.70248e-07
RALGPS2	ENST00000367635	8.88227e-07
ANGPTL1	ENST00000234816	5.13636e-07
FAM20B	ENST00000263733	6.26526e-07
TOR3A	ENST00000367627	4.75842e-07
ABL2	ENST00000502732	7.84405e-07
SOAT1	ENST00000367619	6.981e-07
AXDND1	ENST00000367618	9.02391e-07
AL160286.1	ENST00000600581	4.30652e-07
NPHS2	ENST00000367615	5.44975e-07
TDRD5	ENST00000444136	7.68423e-07
FAM163A	ENST00000341785	6.48405e-07
TOR1AIP2	ENST00000367612	5.76538e-07
IFRG15	ENST00000553856	1.97539e-07
TOR1AIP1	ENST00000271583	6.03886e-07
CEP350	ENST00000367607	9.00973e-07
QSOX1	ENST00000367602	6.44402e-07
LHX4	ENST00000263726	6.09827e-07
ACBD6	ENST00000367595	8.38601e-07
XPR1	ENST00000367590	9.1766e-07
KIAA1614	ENST00000367588	5.98399e-07
AL162431.1	ENST00000457152	5.12119e-07
STX6	ENST00000258301	8.30025e-07
MR1	ENST00000367580	7.19821e-07
IER5	ENST00000367577	2.82758e-07
CACNA1E	ENST00000367573	1.05345e-06
ZNF648	ENST00000339948	3.75459e-07
GLUL	ENST00000311223	4.55992e-07
TEDDM1	ENST00000367565	2.86559e-07
RGSL1	ENST00000294854	7.9829e-07
RNASEL	ENST00000367559	4.88548e-07
RGS16	ENST00000367558	3.88628e-07
RGS8	ENST00000258302	5.35558e-07
NPL	ENST00000258317	5.97568e-07
DHX9	ENST00000367549	6.89637e-07
SHCBP1L	ENST00000367547	6.45452e-07
LAMC1	ENST00000258341	8.31397e-07
LAMC2	ENST00000264144	7.05112e-07
NMNAT2	ENST00000287713	8.22033e-07
SMG7	ENST00000507469	7.53982e-07
NCF2	ENST00000367535	6.12476e-07
ARPC5	ENST00000294742	4.19759e-07
RGL1	ENST00000304685	9.59873e-07
APOBEC4	ENST00000308641	3.72932e-07
COLGALT2	ENST00000361927	7.46441e-07
TSEN15	ENST00000361641	5.11387e-07
C1orf21	ENST00000235307	8.38545e-07
EDEM3	ENST00000318130	7.10881e-07
FAM129A	ENST00000367511	8.51554e-07
RNF2	ENST00000367510	6.34991e-07
TRMT1L	ENST00000367506	6.26145e-07
SWT1	ENST00000367500	8.20695e-07
IVNS1ABP	ENST00000367498	5.52607e-07
HMCN1	ENST00000271588	1.2143e-06
PRG4	ENST00000445192	5.31242e-07
TPR	ENST00000367478	7.6663e-07
C1orf27	ENST00000287859	6.42618e-07
AL596220.1	ENST00000598663	2.93647e-07
OCLM	ENST00000574641	2.32307e-07
PDC	ENST00000340129	3.68248e-07
PTGS2	ENST00000367468	4.46642e-07
PLA2G4A	ENST00000367466	8.46012e-07
BRINP3	ENST00000367462	9.41016e-07
RGS18	ENST00000367460	5.31806e-07
RGS21	ENST00000417209	6.01362e-07
RGS1	ENST00000367459	3.66109e-07
RGS13	ENST00000391995	5.333e-07
RGS2	ENST00000235382	3.45543e-07
UCHL5	ENST00000367450	6.27693e-07
TROVE2	ENST00000367441	4.95509e-07
GLRX2	ENST00000367440	4.22875e-07
CDC73	ENST00000367435	8.09712e-07
B3GALT2	ENST00000367434	3.80291e-07
KCNT2	ENST00000294725	1.04612e-06
CFH	ENST00000367429	1.10853e-06
CFHR3	ENST00000367425	8.30916e-07
CFHR1	ENST00000320493	6.97314e-07
CFHR2	ENST00000367415	5.66531e-07
CFHR4	ENST00000367416	6.89845e-07
CFHR5	ENST00000367414	5.8233e-07
F13B	ENST00000367412	5.75412e-07
ASPM	ENST00000367409	7.26376e-07
ZBTB41	ENST00000367405	6.28406e-07
CRB1	ENST00000367400	8.63929e-07
DENND1B	ENST00000367396	8.95774e-07
C1orf53	ENST00000367393	3.57317e-07
LHX9	ENST00000367387	4.558e-07
NEK7	ENST00000367385	8.10676e-07
ATP6V1G3	ENST00000367381	4.87158e-07
PTPRC	ENST00000442510	8.37466e-07
NR5A2	ENST00000367362	7.79829e-07
ZNF281	ENST00000294740	3.51007e-07
KIF14	ENST00000367350	7.45691e-07
DDX59	ENST00000331314	5.47278e-07
CAMSAP2	ENST00000236925	7.99481e-07
GPR25	ENST00000304244	2.48082e-07
C1orf106	ENST00000367342	5.50806e-07
KIF21B	ENST00000422435	7.07068e-07
CACNA1S	ENST00000362061	7.78475e-07
ASCL5	ENST00000458416	2.48071e-07
TMEM9	ENST00000367332	5.05523e-07
IGFN1	ENST00000335211	6.48797e-07
PKP1	ENST00000263946	6.57528e-07
TNNT2	ENST00000458432	5.42844e-07
LAD1	ENST00000367313	5.19989e-07
TNNI1	ENST00000336092	5.42659e-07
PHLDA3	ENST00000367309	3.31988e-07
CSRP1	ENST00000340006	5.24706e-07
AC096677.1	ENST00000593583	2.23253e-07
NAV1	ENST00000367296	9.03041e-07
IPO9	ENST00000361565	6.99002e-07
SHISA4	ENST00000362011	3.53106e-07
LMOD1	ENST00000367288	5.75725e-07
TIMM17A	ENST00000367287	4.7941e-07
RNPEP	ENST00000295640	5.51176e-07
ELF3	ENST00000359651	4.32321e-07
GPR37L1	ENST00000367282	4.07644e-07
ARL8A	ENST00000272217	4.5793e-07
PTPN7	ENST00000309017	4.96366e-07
LGR6	ENST00000367278	8.05994e-07
UBE2T	ENST00000367274	4.49349e-07
PPP1R12B	ENST00000336894	9.4051e-07
SYT2	ENST00000367267	6.3819e-07
KDM5B	ENST00000367264	7.65201e-07
RP11-480I12.4	ENST00000330493	3.86444e-07
RABIF	ENST00000367262	4.03291e-07
KLHL12	ENST00000435533	6.05685e-07
ADIPOR1	ENST00000340990	5.05899e-07
CYB5R1	ENST00000367249	4.02837e-07
TMEM183A	ENST00000367242	5.05293e-07
PPFIA4	ENST00000367240	7.02465e-07
MYOG	ENST00000241651	3.23949e-07
ADORA1	ENST00000309502	6.65045e-07
MYBPH	ENST00000255416	4.43357e-07
CHI3L1	ENST00000255409	4.37759e-07
CHIT1	ENST00000367229	4.93402e-07
BTG2	ENST00000290551	3.35104e-07
FMOD	ENST00000354955	4.22778e-07
PRELP	ENST00000343110	4.54391e-07
OPTC	ENST00000367222	4.88172e-07
ATP2B4	ENST00000357681	8.05254e-07
LAX1	ENST00000442561	4.41978e-07
ZC3H11A	ENST00000332127	6.96412e-07
ZBED6	ENST00000550078	3.18962e-07
SNRPE	ENST00000414487	4.24271e-07
SOX13	ENST00000367204	6.65526e-07
ETNK2	ENST00000367201	5.23618e-07
REN	ENST00000272190	4.73251e-07
KISS1	ENST00000367194	3.76861e-07
GOLT1A	ENST00000308302	4.76814e-07
PLEKHA6	ENST00000414478	8.39033e-07
PPP1R15B	ENST00000367188	3.87996e-07
PIK3C2B	ENST00000367187	7.50391e-07
MDM4	ENST00000367182	6.1882e-07
LRRN2	ENST00000367175	3.30079e-07
NFASC	ENST00000367172	9.23276e-07
CNTN2	ENST00000331830	6.3651e-07
TMEM81	ENST00000367167	2.54461e-07
RBBP5	ENST00000264515	6.12481e-07
DSTYK	ENST00000367162	6.94731e-07
TMCC2	ENST00000358024	5.88452e-07
NUAK2	ENST00000367157	5.11947e-07
KLHDC8A	ENST00000367155	5.11046e-07
LEMD1	ENST00000367153	5.85037e-07
CDK18	ENST00000506784	5.85682e-07
MFSD4	ENST00000367147	5.88786e-07
ELK4	ENST00000357992	5.18013e-07
SLC45A3	ENST00000367145	5.11721e-07
NUCKS1	ENST00000367142	5.82883e-07
AC119673.1	ENST00000598338	2.63726e-07
RAB7L1	ENST00000235932	3.97707e-07
SLC41A1	ENST00000367137	5.538e-07
PM20D1	ENST00000367136	5.51946e-07
SLC26A9	ENST00000340781	5.78169e-07
FAM72A	ENST00000367128	4.7239e-07
AVPR1B	ENST00000367126	3.80834e-07
C1orf186	ENST00000331555	6.09373e-07
CTSE	ENST00000361052	4.92514e-07
SRGAP2	ENST00000295713	8.07471e-07
IKBKE	ENST00000367120	5.98153e-07
C1orf147	ENST00000367119	3.69661e-07
RASSF5	ENST00000355294	6.70916e-07
EIF2D	ENST00000271764	5.52533e-07
DYRK3	ENST00000367109	4.42788e-07
MAPKAPK2	ENST00000367103	6.34733e-07
IL10	ENST00000423557	3.75695e-07
IL19	ENST00000340758	5.94685e-07
IL20	ENST00000367096	3.42758e-07
IL24	ENST00000391929	4.0323e-07
FAIM3	ENST00000367091	5.06167e-07
PIGR	ENST00000356495	5.21884e-07
FCAMR	ENST00000324852	4.72165e-07
C1orf116	ENST00000359470	4.57377e-07
YOD1	ENST00000315927	3.76368e-07
PFKFB2	ENST00000367080	5.70695e-07
C4BPB	ENST00000243611	4.47252e-07
C4BPA	ENST00000367070	6.20235e-07
CD55	ENST00000367063	5.25004e-07
CR2	ENST00000367057	6.30378e-07
CR1	ENST00000367049	1.57981e-06
CR1L	ENST00000508064	1.1695e-06
CD46	ENST00000322875	7.56479e-07
CD34	ENST00000310833	5.42655e-07
PLXNA2	ENST00000367033	9.48654e-07
CAMK1G	ENST00000009105	5.8797e-07
LAMB3	ENST00000356082	6.44652e-07
G0S2	ENST00000367029	2.50849e-07
HSD11B1	ENST00000261465	6.14718e-07
TRAF3IP3	ENST00000367024	5.73111e-07
C1orf74	ENST00000294811	2.97195e-07
IRF6	ENST00000367021	5.2635e-07
DIEXF	ENST00000491415	5.81419e-07
SYT14	ENST00000422431	8.63423e-07
SERTAD4	ENST00000367012	4.52268e-07
HHAT	ENST00000391905	9.29682e-07
KCNH1	ENST00000271751	1.00046e-06
RCOR3	ENST00000419091	6.5807e-07
TRAF5	ENST00000261464	6.36828e-07
RD3	ENST00000367002	4.59426e-07
SLC30A1	ENST00000367001	3.75798e-07
NEK2	ENST00000366999	4.74929e-07
LPGAT1	ENST00000366996	6.87819e-07
INTS7	ENST00000366994	7.68475e-07
DTL	ENST00000366991	7.03892e-07
PPP2R5A	ENST00000261461	7.08894e-07
TMEM206	ENST00000535273	6.32135e-07
NENF	ENST00000366988	4.52465e-07
ATF3	ENST00000341491	4.42725e-07
FAM71A	ENST00000294829	2.82562e-07
BATF3	ENST00000243440	4.42197e-07
NSL1	ENST00000366977	6.2138e-07
TATDN3	ENST00000532324	5.47928e-07
C1orf227	ENST00000332912	4.65558e-07
FLVCR1	ENST00000366971	6.12004e-07
VASH2	ENST00000517399	5.8157e-07
ANGEL2	ENST00000366962	5.4252e-07
RPS6KC1	ENST00000366960	8.91291e-07
PROX1	ENST00000261454	5.63188e-07
SMYD2	ENST00000366957	6.61233e-07
PTPN14	ENST00000366956	8.91252e-07
CENPF	ENST00000366955	7.0343e-07
KCNK2	ENST00000444842	7.75275e-07
KCTD3	ENST00000259154	6.80448e-07
USH2A	ENST00000366943	1.31714e-06
ESRRG	ENST00000366937	8.42875e-07
GPATCH2	ENST00000366935	8.45759e-07
SPATA17	ENST00000366933	8.81195e-07
RRP15	ENST00000366932	6.07055e-07
TGFB2	ENST00000366929	7.16348e-07
C1orf143	ENST00000443836	4.56487e-07
LYPLAL1	ENST00000366928	5.71329e-07
SLC30A10	ENST00000366926	4.52214e-07
EPRS	ENST00000366923	7.68124e-07
BPNT1	ENST00000322067	5.78027e-07
IARS2	ENST00000302637	6.93336e-07
RAB3GAP2	ENST00000358951	8.49958e-07
AC096644.1	ENST00000416839	3.57576e-07
MARK1	ENST00000366917	8.16108e-07
C1orf115	ENST00000294889	3.96116e-07
MARC2	ENST00000366913	5.86305e-07
MARC1	ENST00000366910	5.48149e-07
HLX	ENST00000366903	3.92906e-07
DUSP10	ENST00000366899	5.6565e-07
HHIPL2	ENST00000343410	7.33161e-07
TAF1A	ENST00000350027	7.84097e-07
MIA3	ENST00000344441	9.21145e-07
AIDA	ENST00000340020	8.25495e-07
BROX	ENST00000340934	7.3626e-07
FAM177B	ENST00000360827	6.15755e-07
DISP1	ENST00000284476	9.06299e-07
TLR5	ENST00000342210	6.7691e-07
SUSD4	ENST00000343846	1.02576e-06
C1orf65	ENST00000366875	3.67138e-07
CAPN8	ENST00000366872	1.10016e-06
CAPN2	ENST00000295006	9.44504e-07
TP53BP2	ENST00000343537	9.39298e-07
AC138393.1	ENST00000600307	2.36548e-07
FBXO28	ENST00000366862	5.96086e-07
DEGS1	ENST00000323699	4.18572e-07
NVL	ENST00000281701	7.91968e-07
CNIH4	ENST00000465271	5.13318e-07
WDR26	ENST00000414423	6.55055e-07
CNIH3	ENST00000272133	7.37713e-07
DNAH14	ENST00000430092	1.21074e-06
LBR	ENST00000272163	5.84628e-07
AC092811.1	ENST00000366845	2.66877e-07
ENAH	ENST00000284563	8.41577e-07
SRP9	ENST00000304786	4.44001e-07
EPHX1	ENST00000272167	6.00016e-07
TMEM63A	ENST00000366835	6.59095e-07
LEFTY1	ENST00000272134	4.03508e-07
RP4-559A3.7	ENST00000432920	7.19322e-07
PYCR2	ENST00000343818	4.61001e-07
LEFTY2	ENST00000366820	4.4968e-07
SDE2	ENST00000272091	5.05102e-07
H3F3A	ENST00000366813	4.06387e-07
ACBD3	ENST00000366812	6.17227e-07
MIXL1	ENST00000542034	3.04294e-07
LIN9	ENST00000366808	7.39383e-07
PARP1	ENST00000366794	6.92677e-07
C1orf95	ENST00000366788	6.29441e-07
ITPKB	ENST00000272117	7.39624e-07
PSEN2	ENST00000366782	5.82834e-07
ADCK3	ENST00000366777	6.72352e-07
CDC42BPA	ENST00000334218	1.07513e-06
ZNF678	ENST00000397097	6.94001e-07
SNAP47	ENST00000366759	6.16134e-07
JMJD4	ENST00000366758	3.85809e-07
PRSS38	ENST00000366757	5.68051e-07
WNT9A	ENST00000272164	5.52455e-07
WNT3A	ENST00000366753	6.36431e-07
ARF1	ENST00000272102	5.0277e-07
C1orf35	ENST00000272139	3.63615e-07
MRPL55	ENST00000366731	3.51751e-07
GUK1	ENST00000435153	4.57411e-07
GJC2	ENST00000366714	4.20605e-07
IBA57-AS1	ENST00000366713	2.84076e-07
IBA57	ENST00000366711	4.81505e-07
OBSCN	ENST00000570156	1.05158e-06
TRIM11	ENST00000284551	4.89357e-07
TRIM17	ENST00000295033	4.55281e-07
HIST3H3	ENST00000366696	2.15869e-07
HIST3H2A	ENST00000366695	2.173e-07
HIST3H2BB	ENST00000369160	2.13265e-07
RNF187	ENST00000305943	4.35574e-07
RHOU	ENST00000366691	4.516e-07
TMEM78	ENST00000323223	2.95647e-07
RAB4A	ENST00000366690	6.16443e-07
SPHAR	ENST00000366688	2.58754e-07
CCSAP	ENST00000284617	5.30417e-07
ACTA1	ENST00000366684	3.68578e-07
NUP133	ENST00000261396	7.79039e-07
ABCB10	ENST00000344517	6.69653e-07
TAF5L	ENST00000258281	5.88586e-07
URB2	ENST00000258243	6.28097e-07
GALNT2	ENST00000366672	9.55084e-07
PGBD5	ENST00000321327	6.9522e-07
COG2	ENST00000366669	7.27814e-07
AGT	ENST00000366667	4.85452e-07
CAPN9	ENST00000271971	7.43558e-07
C1orf198	ENST00000366663	5.82451e-07
TTC13	ENST00000366661	7.994e-07
ARV1	ENST00000435927	5.39908e-07
FAM89A	ENST00000366654	5.08861e-07
TRIM67	ENST00000366653	7.04762e-07
C1orf131	ENST00000366649	5.44412e-07
GNPAT	ENST00000366647	6.78945e-07
EXOC8	ENST00000360394	3.61329e-07
SPRTN	ENST00000295050	5.27443e-07
EGLN1	ENST00000366641	6.83987e-07
TSNAX	ENST00000366639	6.31626e-07
DISC1	ENST00000439617	1.09729e-06
SIPA1L2	ENST00000262861	8.9431e-07
MAP10	ENST00000418460	3.74479e-07
NTPCR	ENST00000366627	5.93195e-07
PCNXL2	ENST00000258229	1.14656e-06
MLK4	ENST00000366624	7.37419e-07
KCNK1	ENST00000366621	6.72256e-07
SLC35F3	ENST00000366618	1.09531e-06
COA6	ENST00000366615	4.82123e-07
TARBP1	ENST00000040877	8.97523e-07
IRF2BP2	ENST00000366609	4.06132e-07
TOMM20	ENST00000366607	5.77763e-07
RBM34	ENST00000408888	6.74317e-07
ARID4B	ENST00000264183	1.01124e-06
GGPS1	ENST00000282841	5.46213e-07
TBCE	ENST00000543662	8.62501e-07
B3GALNT2	ENST00000366600	7.69747e-07
GNG4	ENST00000366597	6.59155e-07
LYST	ENST00000389793	1.1466e-06
NID1	ENST00000264187	8.97049e-07
GPR137B	ENST00000366592	7.75875e-07
ERO1LB	ENST00000354619	8.33058e-07
EDARADD	ENST00000334232	8.15848e-07
LGALS8	ENST00000352231	6.9669e-07
HEATR1	ENST00000366582	8.82177e-07
ACTN2	ENST00000366578	8.89319e-07
MTR	ENST00000366577	9.89972e-07
MT1HL1	ENST00000464121	2.27692e-07
RYR2	ENST00000360064	1.54785e-06
ZP4	ENST00000366570	5.54689e-07
MTRNR2L11	ENST00000604646	3.20607e-07
CHRM3	ENST00000255380	1.10227e-06
FMN2	ENST00000319653	1.32108e-06
AL646016.1	ENST00000596886	5.68803e-07
GREM2	ENST00000318160	8.79472e-07
RGS7	ENST00000407727	1.45183e-06
FH	ENST00000366560	7.35069e-07
KMO	ENST00000366559	9.42477e-07
OPN3	ENST00000366554	7.95908e-07
CHML	ENST00000366553	4.8313e-07
WDR64	ENST00000366552	1.18428e-06
EXO1	ENST00000348581	8.67886e-07
MAP1LC3C	ENST00000357246	4.79315e-07
PLD5	ENST00000536534	1.65456e-06
CEP170	ENST00000366542	1.42193e-06
AC092782.1	ENST00000596590	6.65404e-07
SDCCAG8	ENST00000366541	1.61239e-06
AKT3	ENST00000263826	1.70074e-06
ZBTB18	ENST00000358704	6.59616e-07
AL590483.1	ENST00000598000	5.57424e-07
C1orf100	ENST00000308105	1.03617e-06
ADSS	ENST00000366535	1.16815e-06
C1orf101	ENST00000366534	1.63476e-06
DESI2	ENST00000302550	1.15038e-06
COX20	ENST00000366528	7.7643e-07
HNRNPU	ENST00000283179	9.13817e-07
RP11-156E8.1	ENST00000607453	5.07136e-07
EFCAB2	ENST00000366522	1.50693e-06
[truncated: 18,036 more rows]

## Sheet: Table S4
Table S4. Rare de novo variants in 1,317 YCU samples
Sample	Chr	Pos	Ref	Alt	Gene	Transcript*	Consequence	Variant (coding DNA)	Variant (amino acid)
Sample_10028	chr11	8751867	C	T	ST5	ENST00000313726	missense_variant	c.970G>A	p.Glu324Lys
Sample_10028	chr19	40420075	C	T	FCGBP	ENST00000221347	synonymous_variant	c.2919G>A	p.Thr973Thr
Sample_10064	chr11	65161794	G	A	FRMD8	ENST00000317568	missense_variant	c.479G>A	p.Arg160Gln
Sample_10076	chr19	8807852	C	A	ACTL9	ENST00000324436	synonymous_variant	c.1200G>T	p.Arg400Arg
Sample_10083	chr14	105416006	CATCT	C	AHNAK2	ENST00000333244	frameshift_variant	c.5778_5781delAGAT	p.Asp1927fs
Sample_10083	chr19	53303069	G	A	ZNF28	ENST00000457749	missense_variant	c.2029C>T	p.His677Tyr
Sample_10083	chr20	62198447	C	T	HELZ2	ENST00000467148	missense_variant	c.2264G>A	p.Arg755Gln
Sample_10169	chr19	10468735	C	T	TYK2	ENST00000264818	missense_variant	c.2255G>A	p.Ser752Asn
Sample_10169	chr2	232011001	C	G	PSMD1	ENST00000308696	stop_gained	c.2046C>G	p.Tyr682*
Sample_10169	chr4	8594556	CCACCATG	C	CPZ	ENST00000360986	frameshift_variant&start_lost	c.-3_4delACCATGC	p.Met1fs
Sample_10169	chr4	8594568	CCCCGCT	C	CPZ	ENST00000360986	disruptive_inframe_deletion	c.9_14delCCCGCT	p.Pro4_Leu5del
Sample_10174	chr2	102964537	A	G	IL1RL1	ENST00000233954	missense_variant	c.1103A>G	p.Tyr368Cys
Sample_10174	chr2	219745780	G	C	WNT10A	ENST00000258411	synonymous_variant	c.63G>C	p.Ala21Ala
Sample_10174	chr5	149631371	G	T	CAMK2A	ENST00000398376	missense_variant	c.635C>A	p.Pro212Gln
Sample_10260	chr1	53122607	C	A	FAM159A	ENST00000517870	synonymous_variant	c.468C>A	p.Arg156Arg
Sample_10260	chr11	118886082	A	T	CCDC84	ENST00000334418	missense_variant	c.871A>T	p.Arg291Trp
Sample_10260	chr18	52609920	C	G	CCDC68	ENST00000337363	missense_variant	c.103G>C	p.Glu35Gln
Sample_10260	chr19	7976064	C	CGGGG	TGFBR3L	ENST00000565886	upstream_gene_variant	c.-5089_-5088insGGGG	-
Sample_10260	chr3	185969639	C	T	DGKG	ENST00000265022	missense_variant	c.1670G>A	p.Arg557His
Sample_10260	chr3	196134174	A	C	UBXN7	ENST00000296328	missense_variant	c.164T>G	p.Ile55Ser
Sample_10272	chr11	105924459	A	G	KBTBD3	ENST00000526793	synonymous_variant	c.957T>C	p.Asp319Asp
Sample_10272	chr5	1272287	GC	G	TERT	ENST00000310581	sequence_feature	c.2382+12delG	-
Sample_10272	chr5	1272290	GTGCCCA	G	TERT	ENST00000310581	splice_region_variant&intron_variant	c.2382+4_2382+9delTGGGCA	-
Sample_10272	chr5	1272298	A	AG	TERT	ENST00000310581	splice_donor_variant&intron_variant	c.2382+1_2382+2insC	-
Sample_10272	chr5	1272299	C	CT	TERT	ENST00000310581	frameshift_variant&splice_region_variant	c.2382_2382+1insA	p.Ser795fs
Sample_10293	chr1	155288719	G	GCAT	FDPS	ENST00000356657	splice_donor_variant&intron_variant	c.846_846+1insCAT	-
Sample_10293	chr1	155288720	G	GAAGAACAAATCATTACCTTGTCCTGTTCA	FDPS	ENST00000356657	splice_donor_variant&intron_variant	c.846+1_846+2insAAGAACAAATCATTACCTTGTCCTGTTCA	-
Sample_10293	chr16	2815027	C	T	SRRM2	ENST00000301740	missense_variant	c.4498C>T	p.Pro1500Ser
Sample_10293	chr19	6741021	G	T	TRIP10	ENST00000313244	missense_variant&splice_region_variant	c.25G>T	p.Asp9Tyr
Sample_10293	chr20	3719336	G	T	HSPA12B	ENST00000254963	synonymous_variant	c.15G>T	p.Pro5Pro
Sample_10317	chr14	65220412	T	C	SPTB	ENST00000389722	missense_variant	c.6445A>G	p.Thr2149Ala
Sample_10330	chr6	111136246	A	G	CDK19	ENST00000368911	missense_variant	c.94T>C	p.Tyr32His
Sample_10333	chr18	20602193	G	A	RBBP8	ENST00000360790	stop_gained	c.2571G>A	p.Trp857*
Sample_10345	chr3	53764486	T	C	CACNA1D	ENST00000288139	missense_variant	c.2299T>C	p.Phe767Leu
Sample_10345	chr6	131936480	G	C	MED23	ENST00000368058	missense_variant&splice_region_variant	c.878C>G	p.Thr293Ser
Sample_10348	chr12	125396274	T	A	UBC	ENST00000339647	missense_variant	c.2044A>T	p.Arg682Trp
Sample_10372	chr12	46764284	C	T	SLC38A2	ENST00000256689	sequence_feature	c.314+11G>A	-
Sample_10372	chr19	17648328	G	GCATGCT	FAM129C	ENST00000335393	disruptive_inframe_insertion	c.664_665insCATGCT	p.Gly222delinsAlaCysCys
Sample_10416	chr1	103488525	C	T	COL11A1	ENST00000358392	missense_variant	c.1054G>A	p.Glu352Lys
Sample_10416	chr16	27517424	A	C	GTF3C1	ENST00000356183	synonymous_variant	c.1566T>G	p.Val522Val
Sample_10416	chr21	46875597	C	A	COL18A1	ENST00000359759	synonymous_variant	c.153C>A	p.Pro51Pro
Sample_10416	chr4	38016197	C	T	TBC1D1	ENST00000261439	missense_variant	c.485C>T	p.Pro162Leu
Sample_10416	chr7	92164174	A	G	RBM48	ENST00000481551	missense_variant	c.907A>G	p.Thr303Ala
Sample_10416	chr8	22865140	G	A	RHOBTB2	ENST00000519685	missense_variant	c.1448G>A	p.Arg483His
Sample_10432	chr2	174820747	CTG	C	SP3	ENST00000310015	frameshift_variant	c.491_492delCA	p.Thr164fs
Sample_10432	chr3	10379886	G	A	ATP2B2	ENST00000352432	stop_gained	c.3394C>T	p.Arg1132*
Sample_10447	chr1	27106640	T	G	ARID1A	ENST00000324856	missense_variant	c.6251T>G	p.Val2084Gly
Sample_10447	chr12	75895602	T	TTTTCTGCCGC	KRR1	ENST00000229214	splice_region_variant&intron_variant	c.910-7_910-6insGCGGCAGAAA	-
Sample_10677	chr11	45992936	CAG	C	PHF21A	ENST00000257821	intron_variant	c.361-20_361-19delCT	-
Sample_10680	chr9	154737	C	T	CBWD1	ENST00000356521	missense_variant	c.634G>A	p.Asp212Asn
Sample_10680	chr9	6330978	T	C	TPD52L3	ENST00000344545	downstream_gene_variant	c.*1960T>C	-
Sample_10689	chr10	116620601	G	A	FAM160B1	ENST00000369248	missense_variant	c.2041G>A	p.Val681Met
Sample_10689	chr19	55098764	T	C	LILRA2	ENST00000251377	missense_variant	c.1403T>C	p.Phe468Ser
Sample_10695	chr7	5348876	T	C	TNRC18	ENST00000399537	missense_variant	c.8512A>G	p.Ile2838Val
Sample_10698	chr19	49937906	C	T	SLC17A7	ENST00000221485	stop_gained	c.590G>A	p.Trp197*
Sample_10698	chr4	185587102	G	A	PRIMPOL	ENST00000314970	missense_variant	c.440G>A	p.Gly147Asp
Sample_10698	chr9	130578257	A	G	ENG	ENST00000373203	missense_variant	c.1817T>C	p.Leu606Pro
Sample_10701	chr10	90668462	A	T	STAMBPL1	ENST00000371927	missense_variant	c.252A>T	p.Leu84Phe
Sample_10701	chr19	4442279	CGGA	C	CHAF1A	ENST00000301280	disruptive_inframe_deletion	c.2721_2723delGGA	p.Glu908del
Sample_10701	chr4	675887	C	G	MFSD7	ENST00000404286	missense_variant	c.1543G>C	p.Ala515Pro
Sample_10707	chr15	64039940	G	A	HERC1	ENST00000443617	synonymous_variant	c.2337C>T	p.Leu779Leu
Sample_10707	chr17	41141433	C	T	RUNDC1	ENST00000361677	missense_variant	c.733C>T	p.Leu245Phe
Sample_1071	chr18	31323915	G	T	ASXL3	ENST00000269197	missense_variant	c.4103G>T	p.Arg1368Ile
Sample_10710	chr16	66949951	C	A	CDH16	ENST00000299752	sequence_feature	c.424+17G>T	-
Sample_10713	chr17	18638245	G	A	TRIM16L	ENST00000395902	synonymous_variant	c.681G>A	p.Gln227Gln
Sample_10713	chr2	217526722	G	A	IGFBP2	ENST00000233809	splice_donor_variant&intron_variant	c.813+1G>A	-
Sample_10713	chr9	131020733	C	T	GOLGA2	ENST00000421699	splice_donor_variant&intron_variant	c.2208+1G>A	-
Sample_10713	chr9	135073659	G	T	NTNG2	ENST00000360670	missense_variant	c.520G>T	p.Ala174Ser
Sample_10713	chr9	98239927	C	T	PTCH1	ENST00000331920	missense_variant	c.1405G>A	p.Val469Met
Sample_10719	chr8	94746964	G	A	RBM12B	ENST00000399300	stop_gained	c.1675C>T	p.Arg559*
Sample_10719	chr9	125154742	C	A	PTGS1	ENST00000362012	synonymous_variant	c.1719C>A	p.Thr573Thr
Sample_10722	chr12	52754716	G	A	KRT85	ENST00000257901	missense_variant	c.1445C>T	p.Ala482Val
Sample_10722	chr14	23845075	C	T	IL25	ENST00000329715	missense_variant	c.520C>T	p.Arg174Cys
Sample_10722	chr6	34826068	T	C	UHRF1BP1	ENST00000192788	synonymous_variant	c.1935T>C	p.His645His
Sample_10725	chr16	1392525	C	A	BAIAP3	ENST00000324385	splice_region_variant&intron_variant	c.1063-3C>A	-
Sample_10725	chr4	24810027	C	T	CCDC149	ENST00000389609	missense_variant	c.1574G>A	p.Ser525Asn
Sample_10725	chrX	15607569	G	A	ACE2	ENST00000252519	synonymous_variant	c.594C>T	p.Asp198Asp
Sample_10738	chr11	113684679	T	TTGTATATCTTGTTCAATCTCACTCCTCCATCTCTGAA	USP28	ENST00000003302	splice_region_variant&intron_variant	c.1673-3_1673-2insTTCAGAGATGGAGGAGTGAGATTGAACAAGATATACA	-
Sample_10738	chr11	113702717	T	TGCTGTTCCTC	USP28	ENST00000003302	splice_region_variant&intron_variant	c.760-3_760-2insGAGGAACAGC	-
Sample_10738	chr3	58094959	A	G	FLNB	ENST00000490882	synonymous_variant	c.2109A>G	p.Thr703Thr
Sample_10740	chr7	42949614	T	C	C7orf25	ENST00000431882	missense_variant	c.1060A>G	p.Met354Val
Sample_10857	chr19	4544297	ACCCTGCG	A	SEMA6B	ENST00000301293	frameshift_variant	c.1976_1982delCGCAGGG	p.Ala659fs
Sample_11019	chr12	49433069	TA	T	KMT2D	ENST00000301067	frameshift_variant	c.8301delT	p.Ser2768fs
Sample_11033	chr13	115091383	AAG	A	CHAMP1	ENST00000361283	frameshift_variant	c.2068_2069delGA	p.Glu690fs
Sample_11074	chr1	234614113	C	CGGT	TARBP1	ENST00000040877	inframe_insertion	c.736_737insACC	p.Gly246delinsAspArg
Sample_11074	chr12	52452535	T	C	NR4A1	ENST00000545748	missense_variant	c.1766T>C	p.Leu589Pro
Sample_11074	chr3	126747090	G	A	PLXNA1	ENST00000393409	missense_variant	c.4576G>A	p.Asp1526Asn
Sample_11077	chr9	84248283	C	T	TLE1	ENST00000376499	splice_region_variant&intron_variant	c.578-4G>A	-
Sample_11092	chr7	138262330	A	G	TRIM24	ENST00000343526	synonymous_variant	c.2253A>G	p.Gln751Gln
Sample_11143	chr1	168066418	G	T	GPR161	ENST00000537209	synonymous_variant	c.487C>A	p.Arg163Arg
Sample_11143	chr20	55209316	T	G	TFAP2C	ENST00000201031	stop_gained	c.914T>G	p.Leu305*
Sample_11147	chr16	2293352	T	C	ECI1	ENST00000301729	missense_variant	c.530A>G	p.Asn177Ser
Sample_11147	chr17	72345344	G	A	KIF19	ENST00000389916	missense_variant	c.1069G>A	p.Val357Ile
Sample_11147	chr6	119670153	ACCG	A	MAN1A1	ENST00000368468	disruptive_inframe_deletion	c.75_77delCGG	p.Gly26del
Sample_11150	chr20	37353489	C	T	SLC32A1	ENST00000217420	missense_variant	c.122C>T	p.Ala41Val
Sample_11153	chr22	17469020	G	A	GAB4	ENST00000400588	synonymous_variant	c.516C>T	p.Leu172Leu
Sample_11159	chr20	3147621	G	GC	LZTS3	ENST00000329152	frameshift_variant	c.188dupG	p.Ser64fs
Sample_11159	chr8	121211702	A	C	COL14A1	ENST00000297848	synonymous_variant	c.774A>C	p.Gly258Gly
Sample_11163	chr11	2416230	C	G	CD81	ENST00000381036	missense_variant	c.422C>G	p.Ala141Gly
Sample_11163	chr16	88907432	C	T	GALNS	ENST00000268695	synonymous_variant	c.390G>A	p.Lys130Lys
Sample_11166	chr1	113098571	T	C	ST7L	ENST00000358039	missense_variant	c.1315A>G	p.Ile439Val
Sample_11166	chr1	118642284	CA	C	SPAG17	ENST00000336338	frameshift_variant	c.773delT	p.Leu258fs
Sample_11169	chr12	133779856	T	G	ZNF268	ENST00000228289	missense_variant	c.1584T>G	p.His528Gln
Sample_11169	chr4	184182236	ACTTC	A	WWC2	ENST00000448232	frameshift_variant	c.1465_1468delCTTC	p.Leu489fs
Sample_11175	chr3	122646805	G	A	SEMA5B	ENST00000451055	missense_variant	c.844C>T	p.Arg282Cys
Sample_11182	chr12	122762767	A	AAG	CLIP1	ENST00000540338	sequence_feature	c.3917-18_3917-17insCT	-
Sample_11186	chr3	18436215	T	C	SATB1	ENST00000417717	synonymous_variant	c.945A>G	p.Gln315Gln
Sample_11195	chr1	8931983	G	A	ENO1	ENST00000234590	missense_variant	c.148C>T	p.Arg50Trp
Sample_11198	chr19	41306763	G	A	EGLN2	ENST00000303961	missense_variant	c.286G>A	p.Ala96Thr
Sample_11204	chr17	79612099	G	T	TSPAN10	ENST00000572675	missense_variant	c.118G>T	p.Ala40Ser
Sample_11204	chr2	136626351	G	A	MCM6	ENST00000264156	missense_variant	c.445C>T	p.Pro149Ser
Sample_11204	chr6	53519591	A	G	KLHL31	ENST00000370905	synonymous_variant	c.480T>C	p.Ser160Ser
Sample_11207	chr6	15410441	T	C	JARID2	ENST00000341776	intron_variant	c.182-14T>C	-
Sample_11210	chrX	100667398	T	A	HNRNPH2	ENST00000316594	missense_variant	c.422T>A	p.Met141Lys
Sample_11213	chr16	84229845	C	T	ADAD2	ENST00000268624	synonymous_variant	c.1641C>T	p.His547His
Sample_11216	chr14	23355292	C	T	REM2	ENST00000267396	synonymous_variant	c.579C>T	p.Ile193Ile
Sample_11216	chr16	4493080	C	G	DNAJA3	ENST00000262375	synonymous_variant	c.846C>G	p.Gly282Gly
Sample_11216	chr17	73723372	C	T	ITGB4	ENST00000200181	sequence_feature	c.162+15C>T	-
Sample_11216	chr7	6550619	T	TG	GRID2IP	ENST00000457091	frameshift_variant	c.1474dupC	p.Gln492fs
Sample_11216	chr9	128509871	G	A	PBX3	ENST00000373487	missense_variant	c.139G>A	p.Gly47Ser
Sample_11222	chr17	48247675	C	T	SGCA	ENST00000262018	synonymous_variant	c.919C>T	p.Leu307Leu
Sample_11222	chr4	57337973	G	A	SRP72	ENST00000342756	synonymous_variant	c.318G>A	p.Gln106Gln
Sample_11225	chr14	22102617	AC	A	OR10G2	ENST00000542433	frameshift_variant	c.381delG	p.Arg127fs
Sample_11225	chr20	57571682	A	G	NELFCD	ENST00000602795	downstream_gene_variant	c.*1951A>G	-
Sample_11225	chr5	33453389	TTAAG	T	TARS	ENST00000455217	frameshift_variant&splice_acceptor_variant&splice_region_variant&intron_variant	c.429-3_429delAAGT	p.Gln144fs
Sample_11228	chr6	86303351	G	C	SNX14	ENST00000314673	missense_variant	c.86C>G	p.Pro29Arg
Sample_11231	chr12	54891681	C	T	NCKAP1L	ENST00000293373	splice_region_variant&intron_variant	c.102+6C>T	-
Sample_11231	chr15	101862828	G	A	PCSK6	ENST00000348070	intron_variant	c.2375-16C>T	-
Sample_11231	chr17	33768288	G	A	SLFN13	ENST00000285013	missense_variant	c.2020C>T	p.Arg674Cys
Sample_11242	chr16	89341340	T	G	ANKRD11	ENST00000301030	missense_variant	c.7595A>C	p.Gln2532Pro
Sample_11242	chr20	61981908	G	A	CHRNA4	ENST00000370263	synonymous_variant	c.855C>T	p.Leu285Leu
Sample_11245	chr11	32410678	C	G	WT1	ENST00000332351	missense_variant	c.1480G>C	p.Ala494Pro
Sample_11245	chr2	37227965	AAAAC	A	HEATR5B	ENST00000233099	intron_variant	c.5318-13_5318-10delGTTT	-
Sample_11303	chr11	114453060	C	G	NXPE4	ENST00000375478	missense_variant	c.780G>C	p.Lys260Asn
Sample_11303	chr21	43161881	A	G	RIPK4	ENST00000352483	missense_variant	c.1616T>C	p.Leu539Pro
Sample_11303	chr4	159630910	A	T	PPID	ENST00000307720	missense_variant	c.1091T>A	p.Val364Glu
Sample_11305	chrX	135956423	A	AAGG	RBMX	ENST00000320676	inframe_insertion	c.1051_1053dupCCT	p.Pro351dup
Sample_11334	chr1	155582370	C	T	MSTO1	ENST00000245564	intron_variant	c.966+9C>T	-
Sample_11334	chr15	90226872	T	C	PEX11A	ENST00000300056	synonymous_variant	c.480A>G	p.Ala160Ala
Sample_11424	chr12	113909261	G	C	LHX5	ENST00000261731	missense_variant	c.43C>G	p.Arg15Gly
Sample_11424	chr15	83698990	A	G	BTBD1	ENST00000261721	missense_variant	c.953T>C	p.Ile318Thr
Sample_11424	chr8	107715206	G	A	OXR1	ENST00000442977	missense_variant	c.751G>A	p.Val251Ile
Sample_11424	chrX	100537428	G	A	TAF7L	ENST00000372907	missense_variant	c.551C>T	p.Thr184Ile
Sample_11435	chr2	55054896	T	C	EML6	ENST00000356458	splice_region_variant&intron_variant	c.711+8T>C	-
Sample_11435	chr20	55101056	A	G	FAM209A	ENST00000371328	missense_variant	c.446A>G	p.Lys149Arg
Sample_11438	chr1	12169674	C	T	TNFRSF8	ENST00000263932	missense_variant	c.473C>T	p.Pro158Leu
Sample_11441	chr19	21948588	C	CCATTT	ZNF100	ENST00000358296	splice_acceptor_variant&intron_variant	c.4-1_4insAAATG	-
Sample_11441	chr19	52715979	C	T	PPP2R1A	ENST00000322088	protein_protein_contact	c.544C>T	-
Sample_11441	chr3	123010125	G	A	ADCY5	ENST00000462833	synonymous_variant	c.3162C>T	p.Ala1054Ala
Sample_11454	chr17	40312046	C	T	KCNH4	ENST00000264661	3_prime_UTR_variant	c.*12G>A	-
Sample_11467	chr12	96728482	A	G	CDK17	ENST00000261211	intron_variant	c.118+15T>C	-
Sample_11467	chr20	44519257	TC	T	NEURL2	ENST00000372518	frameshift_variant	c.373delG	p.Glu125fs
Sample_11467	chr20	49208901	TC	T	FAM65C	ENST00000535356	frameshift_variant	c.2556delG	p.Asn853fs
Sample_11467	chr3	142738816	T	TA	U2SURP	ENST00000473835	frameshift_variant	c.582dupA	p.Gly195fs
Sample_11473	chrX	53430600	T	C	SMC1A	ENST00000322213	missense_variant	c.2318A>G	p.Glu773Gly
Sample_11491	chr3	13384797	G	C	NUP210	ENST00000254508	missense_variant	c.2842C>G	p.Pro948Ala
Sample_11520	chr10	28897162	TC	T	WAC	ENST00000354911	frameshift_variant	c.969delC	p.Thr324fs
Sample_11520	chr15	66679761	G	A	MAP2K1	ENST00000307102	missense_variant	c.76G>A	p.Ala26Thr
Sample_11520	chr5	72374019	A	G	FCHO2	ENST00000341845	synonymous_variant	c.1860A>G	p.Gln620Gln
Sample_11520	chr7	5104157	A	T	RBAK	ENST00000353796	missense_variant	c.1070A>T	p.Lys357Met
Sample_11558	chr3	71050212	T	G	FOXP1	ENST00000491238	splice_acceptor_variant&intron_variant	c.981-2A>C	-
Sample_11564	chr1	237944849	A	G	RYR2	ENST00000360064	intron_variant	c.11899-16A>G	-
Sample_11564	chr17	62043569	C	T	SCN4A	ENST00000435607	missense_variant	c.1135G>A	p.Gly379Arg
Sample_11571	chr9	35563367	G	A	FAM166B	ENST00000399742	synonymous_variant	c.82C>T	p.Leu28Leu
Sample_11636	chr11	108061247	A	C	NPAT	ENST00000278612	sequence_feature	c.291-20T>G	-
Sample_11636	chr12	120436560	T	C	CCDC64	ENST00000397558	sequence_feature	c.645+20T>C	-
Sample_11659	chr11	1271329	CCCACGGCCACCCCGTCCTCCACCCCAGGGACCACCTGGATCCTCACAGAGCTGACCACAACAGCCACTACGACTGCGTCCACTGGAT	C	MUC5B	ENST00000447027	disruptive_inframe_deletion	c.13280_13366delTGACCACAACAGCCACTACGACTGCGTCCACTGGATCCACGGCCACCCCGTCCTCCACCCCAGGGACCACCTGGATCCTCACAGAGC	p.Leu4427_Glu4455del
Sample_11672	chr5	68522184	C	T	MRPS36	ENST00000256441	missense_variant	c.62C>T	p.Pro21Leu
Sample_11756	chrX	64721685	C	T	ZC3H12B	ENST00000338957	synonymous_variant	c.1107C>T	p.Tyr369Tyr
Sample_11809	chr21	47690321	G	A	MCM3AP	ENST00000291688	synonymous_variant	c.2622C>T	p.Phe874Phe
Sample_11815	chr2	27861895	CAG	C	GPN1	ENST00000264718	frameshift_variant&splice_region_variant	c.757_758delAG	p.Arg253fs
Sample_11818	chr5	52096708	G	T	PELO	ENST00000274311	synonymous_variant	c.480G>T	p.Arg160Arg
Sample_11827	chr10	13708229	T	C	FRMD4A	ENST00000357447	missense_variant	c.1471A>G	p.Lys491Glu
Sample_11827	chr22	38204151	C	T	GCAT	ENST00000323205	synonymous_variant	c.177C>T	p.Arg59Arg
Sample_11836	chr19	44352291	A	AGCTTTATCAAC	ZNF283	ENST00000324461	frameshift_variant	c.1538_1539insGCTTTATCAAC	p.Pro514fs
Sample_11839	chr14	24507056	G	C	RP11-468E2.9	ENSG00000225766	intragenic_variant	n.24507056G>C	-
Sample_11845	chr1	248845476	T	C	OR14I1	ENST00000342623	missense_variant	c.130A>G	p.Ile44Val
Sample_11848	chr2	230675855	C	T	TRIP12	ENST00000389044	synonymous_variant	c.2052G>A	p.Glu684Glu
Sample_11851	chr2	73678338	G	C	ALMS1	ENST00000264448	missense_variant	c.4681G>C	p.Gly1561Arg
Sample_11851	chr8	92998462	T	A	RUNX1T1	ENST00000436581	missense_variant	c.1202A>T	p.Asn401Ile
Sample_11854	chr20	36642112	C	T	TTI1	ENST00000373447	missense_variant	c.107G>A	p.Arg36Gln
Sample_11854	chr3	195511376	A	AAGGGCTGGTG	MUC4	ENST00000463781	frameshift_variant	c.7074_7075insCACCAGCCCT	p.Ser2359fs
Sample_11858	chr19	18557559	G	C	ELL	ENST00000262809	missense_variant&splice_region_variant	c.1531C>G	p.Leu511Val
Sample_11858	chr2	51255348	C	G	NRXN1	ENST00000404971	missense_variant	c.64G>C	p.Gly22Arg
Sample_11861	chr11	6281224	C	T	CCKBR	ENST00000525462	synonymous_variant	c.66C>T	p.Cys22Cys
Sample_11867	chr2	203949293	G	T	NBEAL1	ENST00000449802	splice_donor_variant&intron_variant	c.1098+1G>T	-
Sample_11873	chr8	8873831	G	A	ERI1	ENST00000250263	splice_acceptor_variant&intron_variant	c.499-1G>A	-
Sample_11876	chr10	91198564	G	A	SLC16A12	ENST00000371790	synonymous_variant	c.825C>T	p.Tyr275Tyr
Sample_11876	chr9	34401083	T	A	FAM219A	ENST00000445726	missense_variant	c.437A>T	p.Asp146Val
Sample_11879	chr21	47409573	G	GC	COL6A1	ENST00000361866	sequence_feature	c.903+7_903+8insC	-
Sample_11883	chr1	185109103	AC	A	TRMT1L	ENST00000367506	splice_donor_variant&intron_variant	c.1109+1delG	-
Sample_11883	chr15	73614963	G	C	HCN4	ENST00000261917	synonymous_variant	c.3471C>G	p.Ser1157Ser
Sample_11889	chr1	6202253	G	T	CHD5	ENST00000262450	synonymous_variant	c.2371C>A	p.Arg791Arg
Sample_11889	chr5	74801861	A	C	COL4A3BP	ENST00000380494	missense_variant	c.561T>G	p.Asp187Glu
Sample_11892	chr12	121206844	C	CAGAG	SPPL3	ENST00000353487	frameshift_variant	c.517_520dupCTCT	p.Cys174fs
Sample_11892	chr2	235951884	T	TTG	SH3BP4	ENST00000344528	frameshift_variant&stop_gained&splice_region_variant	c.2474_2475dupTG	p.Met826fs
Sample_11898	chr2	10350638	A	C	C2orf48	ENST00000381786	missense_variant	c.395A>C	p.Lys132Thr
Sample_11901	chr16	81157408	T	C	PKD1L2	ENST00000525539	intron_variant	c.6350-19A>G	-
Sample_11904	chr11	75319191	C	T	MAP6	ENST00000304771	missense_variant	c.1082G>A	p.Arg361His
Sample_11904	chr6	160969663	G	C	LPA	ENST00000316300	missense_variant	c.5002C>G	p.Pro1668Ala
Sample_11911	chr16	2814953	G	A	SRRM2	ENST00000301740	missense_variant	c.4424G>A	p.Arg1475Lys
Sample_11911	chr18	47810914	G	A	CXXC1	ENST00000412036	missense_variant	c.1051C>T	p.Arg351Trp
Sample_11911	chr2	109089289	T	G	GCC2	ENST00000309863	missense_variant	c.2794T>G	p.Leu932Val
Sample_11914	chr3	184429025	C	A	MAGEF1	ENST00000317897	synonymous_variant	c.585G>T	p.Arg195Arg
Sample_11914	chrX	153580387	C	T	FLNA	ENST00000369850	missense_variant&splice_region_variant	c.6772G>A	p.Glu2258Lys
Sample_11917	chr18	5395712	G	A	EPB41L3	ENST00000341928	splice_region_variant&intron_variant	c.2974-6C>T	-
Sample_11917	chr5	77805897	G	C	LHFPL2	ENST00000380345	missense_variant	c.140C>G	p.Ala47Gly
Sample_11920	chr17	36892425	T	TTGTACTTGCTGGGCACATCCATCTTGTTGC	PCGF2	ENST00000360797	splice_region_variant&intron_variant	c.577-3_577-2insGCAACAAGATGGATGTGCCCAGCAAGTACA	-
Sample_11920	chr17	36894701	TCTGCTGGGGCACAGGCACCCATGGTAGGGGATCCACCCCAGGCCACTCCCTCCCAGCCCACATTCCAGTCCTGGGCAGGCCCCAGCACTCAC	T	PCGF2	ENST00000360797	splice_acceptor_variant&splice_donor_variant&splice_region_variant&intron_variant	c.480+1_481-1delGTGAGTGCTGGGGCCTGCCCAGGACTGGAATGTGGGCTGGGAGGGAGTGGCCTGGGGTGGATCCCCTACCATGGGTGCCTGTGCCCCAGCAG	-
Sample_11920	chr17	36895371	TCTGGAAGAAGGCAGCAGGATGAGGACAGGGCCATGGGTTGGGAAATGGGGTCAGTGGAGGAGGAATGGAGTGCAGATAC	T	PCGF2	ENST00000360797	splice_acceptor_variant&splice_donor_variant&splice_region_variant&intron_variant	c.265+1_266-1delGTATCTGCACTCCATTCCTCCTCCACTGACCCCATTTCCCAACCCATGGCCCTGTCCTCATCCTGCTGCCTTCTTCCAG	-
Sample_11923	chr12	76443585	T	C	NAP1L1	ENST00000261182	intron_variant	c.1060-20A>G	-
Sample_11923	chr6	129963090	G	A	ARHGAP18	ENST00000368149	stop_gained	c.187C>T	p.Arg63*
Sample_11926	chr15	40684145	C	T	KNSTRN	ENST00000249776	splice_region_variant&intron_variant	c.748-5C>T	-
Sample_11926	chr6	32137772	T	C	AGPAT1	ENST00000336984	missense_variant	c.650A>G	p.Tyr217Cys
Sample_11929	chr1	38169014	C	G	CDCA8	ENST00000327331	missense_variant	c.579C>G	p.Asp193Glu
Sample_11929	chr12	52908916	C	T	KRT5	ENST00000252242	missense_variant	c.1583G>A	p.Ser528Asn
Sample_11932	chr9	139108459	T	C	QSOX2	ENST00000358701	missense_variant	c.1196A>G	p.Asn399Ser
Sample_11935	chr12	26377307	A	G	SSPN	ENST00000242729	missense_variant	c.361A>G	p.Met121Val
Sample_11935	chr20	61572950	C	T	GID8	ENST00000266069	synonymous_variant	c.96C>T	p.Leu32Leu
Sample_11944	chr7	129736794	G	A	KLHDC10	ENST00000335420	missense_variant	c.200G>A	p.Arg67Lys
Sample_11947	chr1	53676213	A	G	CPT2	ENST00000371486	synonymous_variant	c.867A>G	p.Ala289Ala
Sample_11947	chr5	156347469	G	GGCTCACAACACCATAGGCTCTGTGCTGCTCATATCATACCTGCAGTGAGACAATGAACTCTGAAAGCCGGGCAT	TIMD4	ENST00000274532	splice_region_variant&intron_variant	c.1052+5_1052+6insATGCCCGGCTTTCAGAGTTCATTGTCTCACTGCAGGTATGATATGAGCAGCACAGAGCCTATGGTGTTGTGAGC	-
Sample_11947	chr6	88210320	G	T	SLC35A1	ENST00000369552	missense_variant	c.289G>T	p.Val97Leu
Sample_11947	chr7	107569954	G	A	LAMB1	ENST00000393561	stop_gained	c.4720C>T	p.Arg1574*
Sample_11953	chr17	10263300	CCTT	C	MYH13	ENST00000252172	inframe_deletion	c.619_621delAAG	p.Lys207del
Sample_11957	chr13	111927885	T	C	ARHGEF7	ENST00000375741	missense_variant	c.1342T>C	p.Cys448Arg
Sample_11957	chr3	129289671	G	A	PLXND1	ENST00000324093	synonymous_variant	c.3708C>T	p.Val1236Val
Sample_11957	chr5	54649092	C	T	SKIV2L2	ENST00000230640	stop_gained	c.1528C>T	p.Arg510*
Sample_11957	chr9	129184210	A	T	MVB12B	ENST00000361171	missense_variant	c.740A>T	p.Asn247Ile
Sample_11960	chr15	101922426	G	A	PCSK6	ENST00000348070	intron_variant	c.1412-12C>T	-
Sample_11963	chr11	64622239	C	T	EHD1	ENST00000320631	missense_variant	c.1171G>A	p.Ala391Thr
Sample_11963	chr22	46688740	C	CT	TTC38	ENST00000381031	frameshift_variant	c.1369_1370insT	p.Arg457fs
Sample_11972	chr19	4325431	A	G	STAP2	ENST00000600324	missense_variant	c.941T>C	p.Ile314Thr
Sample_11978	chr16	68100248	G	A	DUS2	ENST00000358896	missense_variant	c.446G>A	p.Arg149His
Sample_11981	chr2	163241305	A	C	KCNH7	ENST00000332142	missense_variant	c.2855T>G	p.Ile952Arg
Sample_11984	chr1	16262656	G	C	SPEN	ENST00000375759	synonymous_variant	c.9921G>C	p.Arg3307Arg
Sample_11984	chr3	39226658	T	TG	XIRP1	ENST00000340369	frameshift_variant	c.4278dupC	p.Lys1427fs
Sample_11984	chr4	106640339	T	C	GSTCD	ENST00000360505	synonymous_variant	c.549T>C	p.Leu183Leu
Sample_11987	chr22	20130777	G	A	ZDHHC8	ENST00000405930	missense_variant	c.1624G>A	p.Asp542Asn
Sample_11990	chr11	17436882	C	CT	ABCC8	ENST00000302539	frameshift_variant	c.2262dupA	p.Glu755fs
Sample_11990	chr4	153750873	AAT	A	ARFIP1	ENST00000353617	frameshift_variant&splice_region_variant	c.90_91delTA	p.Asn30fs
Sample_11993	chr1	5935138	T	C	NPHP4	ENST00000378156	missense_variant	c.2840A>G	p.Gln947Arg
Sample_11993	chr16	57157358	C	G	CPNE2	ENST00000290776	missense_variant	c.900C>G	p.Ile300Met
Sample_11996	chr19	6732572	T	C	GPR108	ENST00000264080	sequence_feature	c.934-12A>G	-
Sample_12002	chr5	159831501	T	C	SLU7	ENST00000297151	synonymous_variant	c.1527A>G	p.Arg509Arg
Sample_12002	chr9	90585538	G	A	CDK20	ENST00000325303	stop_gained	c.508C>T	p.Arg170*
Sample_12008	chr1	16785506	C	T	NECAP2	ENST00000443980	3_prime_UTR_variant	c.*15C>T	-
Sample_12008	chr7	139415867	C	T	HIPK2	ENST00000406875	missense_variant	c.967G>A	p.Ala323Thr
Sample_12015	chr2	96944354	C	T	SNRNP200	ENST00000323853	missense_variant	c.5419G>A	p.Glu1807Lys
Sample_12015	chr4	39304102	G	A	RFC1	ENST00000381897	intron_variant	c.2439+18C>T	-
Sample_12015	chr8	117669454	G	A	EIF3H	ENST00000276682	missense_variant&splice_region_variant	c.599C>T	p.Ala200Val
Sample_12018	chr11	26732893	C	T	SLC5A12	ENST00000396005	missense_variant	c.418G>A	p.Gly140Arg
Sample_12024	chr16	4312572	G	C	TFAP4	ENST00000204517	missense_variant	c.220C>G	p.Leu74Val
Sample_12024	chr16	67911517	T	TGAGGA	EDC4	ENST00000358933	frameshift_variant	c.751_755dupGAGAG	p.Ser252fs
Sample_12035	chr17	9143210	G	A	NTN1	ENST00000173229	synonymous_variant	c.1740G>A	p.Gln580Gln
Sample_12035	chr8	113649210	T	A	CSMD3	ENST00000297405	missense_variant	c.3551A>T	p.Asp1184Val
Sample_12035	chr9	130487112	G	A	TTC16	ENST00000373289	missense_variant	c.1195G>A	p.Glu399Lys
Sample_12125	chr16	18826753	C	T	SMG1	ENST00000389467	intron_variant	c.10517+9G>A	-
Sample_12125	chr5	150646399	G	A	GM2A	ENST00000357164	missense_variant	c.351G>A	p.Met117Ile
Sample_12131	chr4	183664473	C	T	TENM3	ENST00000406950	missense_variant	c.3530C>T	p.Ala1177Val
Sample_12138	chr10	126715643	G	A	CTBP2	ENST00000309035	missense_variant	c.686C>T	p.Pro229Leu
Sample_12138	chr15	99762042	G	A	TTC23	ENST00000262074	missense_variant	c.208C>T	p.Arg70Cys
Sample_12138	chr16	24802370	G	T	TNRC6A	ENST00000395799	missense_variant	c.2407G>T	p.Gly803Trp
Sample_12172	chr10	16737021	C	T	RSU1	ENST00000345264	splice_donor_variant&intron_variant	c.731+1G>A	-
Sample_12172	chr16	7760715	C	T	RBFOX1	ENST00000547372	3_prime_UTR_variant	c.*1072C>T	-
Sample_12172	chr8	22865224	G	A	RHOBTB2	ENST00000519685	missense_variant	c.1532G>A	p.Arg511Gln
Sample_12176	chr1	201840378	A	G	IPO9	ENST00000361565	synonymous_variant	c.2499A>G	p.Lys833Lys
Sample_12176	chr19	3767259	G	C	MRPL54	ENST00000330133	missense_variant&splice_region_variant	c.285G>C	p.Trp95Cys
Sample_12176	chr2	207176028	T	G	ZDBF2	ENST00000374423	missense_variant	c.6776T>G	p.Leu2259Arg
Sample_12176	chrX	53432184	T	A	SMC1A	ENST00000322213	missense_variant	c.2051A>T	p.Glu684Val
Sample_12176	chrX	53432185	C	A	SMC1A	ENST00000322213	stop_gained	c.2050G>T	p.Glu684*
Sample_12186	chr2	179358628	G	A	PLEKHA3	ENST00000234453	missense_variant	c.362G>A	p.Arg121His
Sample_12225	chr1	16778330	T	C	NECAP2	ENST00000443980	splice_region_variant&intron_variant	c.490-3T>C	-
Sample_12231	chr12	105198950	C	T	SLC41A2	ENST00000258538	missense_variant	c.1702G>A	p.Asp568Asn
Sample_12231	chr19	11618318	C	A	ECSIT	ENST00000270517	missense_variant	c.1005G>T	p.Glu335Asp
Sample_12234	chr19	17375038	G	C	BABAM1	ENST00000359435	upstream_gene_variant	c.-4578G>C	-
Sample_12240	chr1	151378386	T	C	POGZ	ENST00000271715	missense_variant	c.3125A>G	p.Gln1042Arg
Sample_12243	chr19	47207870	C	T	PRKD2	ENST00000595515	missense_variant	c.548G>A	p.Ser183Asn
Sample_12243	chr7	103629816	G	GCCGCCGCCGCCGCCA	RELN	ENST00000424685	5_prime_UTR_variant	c.-14_-13insTGGCGGCGGCGGCGG	-
Sample_12246	chr2	138375981	G	A	THSD7B	ENST00000272643	synonymous_variant	c.3594G>A	p.Leu1198Leu
Sample_12249	chr18	9221974	CTGA	C	ANKRD12	ENST00000262126	disruptive_inframe_deletion	c.930_932delTGA	p.Asp310del
Sample_12255	chr1	42925473	C	A	PPCS	ENST00000372561	missense_variant	c.812C>A	p.Thr271Asn
Sample_12255	chr19	14203935	A	G	PRKACA	ENST00000308677	missense_variant	c.1045T>C	p.Ser349Pro
Sample_12258	chr1	31898158	T	C	SERINC2	ENST00000373710	sequence_feature	c.420-19T>C	-
Sample_12261	chr19	35791072	G	A	MAG	ENST00000392213	missense_variant	c.735G>A	p.Met245Ile
Sample_12261	chr2	191864436	A	G	STAT1	ENST00000361099	splice_region_variant&intron_variant	c.463-6T>C	-
Sample_12261	chr5	140799782	A	C	PCDHGB7	ENST00000398594	missense_variant	c.2356A>C	p.Met786Leu
Sample_12264	chr15	42058538	G	A	MGA	ENST00000219905	missense_variant	c.8258G>A	p.Gly2753Glu
Sample_12264	chr3	127703015	A	G	KBTBD12	ENST00000405109	missense_variant	c.1766A>G	p.Asn589Ser
Sample_12267	chr9	37860178	T	G	DCAF10	ENST00000377724	missense_variant	c.1299T>G	p.Ser433Arg
Sample_12279	chr13	46933633	T	G	KIAA0226L	ENST00000389908	missense_variant	c.1253A>C	p.His418Pro
Sample_12279	chr17	74392872	C	G	UBE2O	ENST00000319380	missense_variant	c.2146G>C	p.Glu716Gln
Sample_12285	chr9	139836869	TG	T	FBXW5	ENST00000325285	frameshift_variant	c.724delC	p.Gln242fs
Sample_12288	chr19	8495673	G	T	MARCH2	ENST00000215555	synonymous_variant	c.504G>T	p.Arg168Arg
Sample_12288	chr3	10392130	G	T	ATP2B2	ENST00000352432	stop_gained	c.2268C>A	p.Cys756*
Sample_12291	chr14	69988999	G	T	PLEKHD1	ENST00000322564	splice_acceptor_variant&intron_variant	c.556-1G>T	-
Sample_12294	chr19	45490617	C	G	CLPTM1	ENST00000337392	missense_variant	c.974C>G	p.Ser325Trp
Sample_12373	chr14	103928785	A	G	MARK3	ENST00000335102	missense_variant	c.596A>G	p.His199Arg
Sample_12373	chr15	57731033	G	A	CGNL1	ENST00000281282	missense_variant	c.836G>A	p.Arg279Gln
Sample_12373	chr17	15554636	G	A	RP11-385D13.1	ENST00000455584	synonymous_variant	c.288C>T	p.Cys96Cys
Sample_12373	chr19	38126132	G	T	ZFP30	ENST00000351218	missense_variant	c.1310C>A	p.Pro437His
Sample_12387	chr11	76370947	G	A	LRRC32	ENST00000260061	missense_variant	c.1690C>T	p.Arg564Trp
Sample_12387	chr3	9870992	C	T	ARPC4-TTLL3	ENST00000397256	synonymous_variant	c.1650C>T	p.Gly550Gly
Sample_12517	chr14	59113204	TAAG	T	DACT1	ENST00000335867	disruptive_inframe_deletion	c.1866_1868delGAA	p.Lys623del
Sample_12517	chr5	156727759	C	T	CYFIP2	ENST00000318218	missense_variant	c.424C>T	p.Arg142Trp
Sample_12517	chr6	42196385	G	A	TRERF1	ENST00000541110	stop_gained	c.3361C>T	p.Arg1121*
Sample_12542	chr16	85711923	C	T	GINS2	ENST00000253462	missense_variant	c.453G>A	p.Met151Ile
Sample_12542	chr20	33222490	G	A	PIGU	ENST00000217446	missense_variant	c.458C>T	p.Ser153Phe
Sample_12542	chr3	33840386	C	A	PDCD6IP	ENST00000457054	missense_variant	c.166C>A	p.Arg56Ser
Sample_12542	chr5	150036419	T	TTGCCCGCCGGTCCTTCGTCCTGCACCAGTCCCCGGAGCCCGC	MYOZ3	ENST00000297130	upstream_gene_variant	c.-6085_-6084insTGCCCGCCGGTCCTTCGTCCTGCACCAGTCCCCGGAGCCCGC	-
Sample_12548	chr22	28147031	G	A	MN1	ENST00000302326	stop_gained	c.3835C>T	p.Gln1279*
Sample_12567	chr18	8796430	G	A	SOGA2	ENST00000306329	synonymous_variant	c.3168G>A	p.Gln1056Gln
Sample_12614	chr17	8017812	C	T	ALOXE3	ENST00000380149	missense_variant	c.1138G>A	p.Ala380Thr
Sample_1263	chr2	141032159	G	A	LRP1B	ENST00000389484	missense_variant	c.12976C>T	p.His4326Tyr
Sample_12672	chr10	115961981	T	C	TDRD1	ENST00000251864	intron_variant	c.636-16T>C	-
Sample_12693	chr14	105405705	A	T	AHNAK2	ENST00000333244	missense_variant	c.16083T>A	p.Ser5361Arg
Sample_12693	chr9	138660693	C	T	KCNT1	ENST00000298480	missense_variant	c.1420C>T	p.Arg474Cys
Sample_12764	chr6	30996956	ATTGAAGGCTCTGAGACCACTACAGTCTCCT	A	MUC22	ENST00000561890	disruptive_inframe_deletion	c.3749_3778delTTGAAGGCTCTGAGACCACTACAGTCTCCT	p.Ile1250_Ser1260delinsThr
Sample_12764	chr7	86542529	A	C	KIAA1324L	ENST00000450689	sequence_feature	c.1732-9T>G	-
Sample_12768	chr16	50327327	C	T	ADCY7	ENST00000254235	synonymous_variant	c.750C>T	p.Ile250Ile
Sample_12768	chr2	238262034	C	A	COL6A3	ENST00000295550	missense_variant	c.6640G>T	p.Gly2214Cys
Sample_12788	chr1	224599157	G	C	WDR26	ENST00000414423	missense_variant	c.1130C>G	p.Thr377Arg
Sample_12788	chr16	47007418	G	A	DNAJA2	ENST00000317089	synonymous_variant	c.66C>T	p.Asn22Asn
Sample_12788	chr7	39726339	G	A	RALA	ENST00000005257	protein_protein_contact	c.73G>A	-
Sample_12793	chr3	50396002	G	C	TMEM115	ENST00000266025	missense_variant	c.493C>G	p.Arg165Gly
Sample_1280	chr12	45269145	G	C	NELL2	ENST00000437801	intron_variant	c.206-9C>G	-
Sample_1280	chr13	25744964	C	T	AMER2	ENST00000515384	missense_variant	c.794G>A	p.Gly265Glu
Sample_1280	chr5	131670618	A	C	SLC22A4	ENST00000200652	synonymous_variant	c.1254A>C	p.Val418Val
Sample_12811	chr9	138656970	T	A	KCNT1	ENST00000298480	missense_variant	c.1129T>A	p.Cys377Ser
Sample_12821	chr14	78217807	C	T	SNW1	ENST00000555761	missense_variant	c.185G>A	p.Gly62Asp
Sample_12821	chr2	15514839	C	A	NBAS	ENST00000281513	missense_variant	c.3596G>T	p.Cys1199Phe
Sample_12821	chr2	204801605	G	A	ICOS	ENST00000316386	sequence_feature	c.58+10G>A	-
Sample_12945	chr6	2765899	C	T	WRNIP1	ENST00000380773	synonymous_variant	c.43C>T	p.Leu15Leu
Sample_12948	chr14	63417266	AC	A	KCNH5	ENST00000322893	frameshift_variant	c.953delG	p.Ser318fs
Sample_12951	chr11	1464822	T	G	BRSK2	ENST00000382179	missense_variant	c.875T>G	p.Leu292Arg
Sample_12957	chr13	20041494	A	AT	TPTE2	ENST00000382977	intron_variant	c.393-11_393-10insA	-
Sample_12957	chr14	23567024	C	T	C14orf119	ENST00000319074	stop_gained	c.157C>T	p.Gln53*
Sample_12957	chr2	206869651	T	C	INO80D	ENST00000403263	missense_variant	c.2525A>G	p.His842Arg
Sample_12960	chr15	75015328	C	G	CYP1A1	ENST00000379727	synonymous_variant	c.111G>C	p.Leu37Leu
Sample_12960	chr15	75015333	CTTTGGGGA	C	CYP1A1	ENST00000379727	frameshift_variant	c.98_105delTCCCCAAA	p.Val33fs
Sample_12960	chr15	75015342	CCTG	C	CYP1A1	ENST00000379727	inframe_deletion	c.94_96delCAG	p.Gln32del
Sample_12960	chr9	116060133	C	T	RNF183	ENST00000297894	missense_variant	c.332G>A	p.Arg111His
Sample_12966	chrX	140993781	A	ACTCCAGATTCCTGTGAGCCGCTCCTTCTCCTCCACTTTATTGAGTCTTTTCCAGAGTTCCCCTGAGAGAACTCAGAGTACTTTTGAGGGTTTTCCCCAGTCTCCT	MAGEC1	ENST00000285879	inframe_insertion	c.636_637insCTTTTCCAGAGTTCCCCTGAGAGAACTCAGAGTACTTTTGAGGGTTTTCCCCAGTCTCCTCTCCAGATTCCTGTGAGCCGCTCCTTCTCCTCCACTTTATTGAGT	p.Ser212_Ile213insLeuPheGlnSerSerProGluArgThrGlnSerThrPheGluGlyPheProGlnSerProLeuGlnIleProValSerArgSerPheSerSerThrLeuLeuSer
Sample_12969	chr12	6085388	C	T	VWF	ENST00000261405	synonymous_variant	c.7326G>A	p.Gln2442Gln
Sample_12969	chr19	49575409	A	C	KCNA7	ENST00000221444	missense_variant	c.434T>G	p.Leu145Arg
Sample_12969	chr9	116224041	T	C	RGS3	ENST00000350696	synonymous_variant	c.135T>C	p.Pro45Pro
Sample_12978	chr15	52433325	C	T	GNB5	ENST00000261837	sequence_feature	c.627+12G>A	-
Sample_12978	chr2	110259084	C	T	SH3RF3	ENST00000309415	missense_variant	c.2485C>T	p.Arg829Cys
Sample_12981	chr9	100881358	C	A	TRIM14	ENST00000341469	missense_variant	c.113G>T	p.Arg38Leu
Sample_12988	chr17	27890091	G	A	ABHD15	ENST00000307201	synonymous_variant	c.895C>T	p.Leu299Leu
Sample_12988	chr17	46134392	A	C	NFE2L1	ENST00000362042	splice_acceptor_variant&intron_variant	c.724-2A>C	-
Sample_12988	chr3	51429016	C	G	RBM15B	ENST00000323686	missense_variant	c.186C>G	p.Ser62Arg
Sample_12988	chr6	84624133	A	C	CYB5R4	ENST00000369681	splice_acceptor_variant&intron_variant	c.413-2A>C	-
Sample_12998	chr5	53751889	C	T	HSPB3	ENST00000302005	synonymous_variant	c.270C>T	p.Phe90Phe
Sample_13002	chr1	181719628	A	G	CACNA1E	ENST00000367573	splice_region_variant&intron_variant	c.3731+5A>G	-
Sample_13002	chr11	618713	CGGGGGGCATCGGCTGAGAGGTTCCTGCCTCTGGGGTCTGTGCTGTGCCCCCACCGGGTGTGGCTGGTTGGTGGGAGGTGCTGGTTCCCATACT	C	CDHR5	ENST00000358353	inframe_deletion	c.1753_1845delAGTATGGGAACCAGCACCTCCCACCAACCAGCCACACCCGGTGGGGGCACAGCACAGACCCCAGAGGCAGGAACCTCTCAGCCGATGCCCCCC	p.Ser585_Pro615del
Sample_13005	chr11	212454	C	T	RIC8A	ENST00000325207	synonymous_variant	c.1008C>T	p.Ser336Ser
Sample_13021	chr10	99349878	T	C	C10orf62	ENST00000370640	missense_variant	c.224T>C	p.Ile75Thr
Sample_13037	chr1	245020931	A	G	HNRNPU	ENST00000283179	missense_variant	c.1583T>C	p.Leu528Pro
Sample_13042	chr1	240969509	A	C	RGS7	ENST00000407727	missense_variant	c.1200T>G	p.Asp400Glu
Sample_13042	chr16	28145273	A	C	XPO6	ENST00000304658	intron_variant	c.1444-19T>G	-
Sample_13042	chr17	8065009	C	G	RP11-599B13.6	ENST00000498285	missense_variant	c.199G>C	p.Ala67Pro
Sample_13060	chr5	140564154	C	T	PCDHB16	ENST00000361016	missense_variant	c.2020C>T	p.Pro674Ser
Sample_13060	chr5	160761807	C	A	GABRB2	ENST00000274547	missense_variant	c.784G>T	p.Val262Phe
Sample_13061	chr11	30352659	C	A	ARL14EP	ENST00000282032	missense_variant	c.164C>A	p.Thr55Lys
Sample_13061	chr15	83330664	G	A	AP3B2	ENST00000535359	stop_gained	c.2929C>T	p.Arg977*
Sample_13061	chr5	1411442	C	A	SLC6A3	ENST00000270349	synonymous_variant	c.1185G>T	p.Pro395Pro
Sample_13068	chr4	104080233	C	T	CENPE	ENST00000265148	synonymous_variant	c.2535G>A	p.Gln845Gln
Sample_13073	chr1	181693635	G	A	CACNA1E	ENST00000367573	missense_variant	c.2104G>A	p.Ala702Thr
Sample_13098	chr8	42188467	A	G	IKBKB	ENST00000520810	synonymous_variant	c.2241A>G	p.Glu747Glu
Sample_13101	chr11	62469981	G	A	BSCL2	ENST00000405837	missense_variant	c.445C>T	p.Pro149Ser
Sample_13101	chr15	43814714	C	T	MAP1A	ENST00000382031	missense_variant	c.1757C>T	p.Ala586Val
Sample_13110	chr12	6729775	C	G	LPAR5	ENST00000329858	missense_variant	c.640G>C	p.Val214Leu
Sample_13110	chr16	11260296	C	CA	CLEC16A	ENST00000409790	frameshift_variant	c.2694dupA	p.Gln899fs
Sample_13110	chr2	180838483	T	C	CWC22	ENST00000295749	missense_variant	c.628A>G	p.Ile210Val
Sample_13110	chr3	9719662	C	T	MTMR14	ENST00000296003	splice_region_variant&intron_variant	c.823-6C>T	-
Sample_13127	chr11	128332357	G	A	ETS1	ENST00000392668	missense_variant	c.1357C>T	p.Arg453Cys
Sample_13127	chr11	36511740	T	C	TRAF6	ENST00000348124	missense_variant	c.1217A>G	p.Tyr406Cys
Sample_13127	chr2	197080685	G	A	HECW2	ENST00000260983	missense_variant	c.4511C>T	p.Ser1504Phe
Sample_13148	chrX	135772800	G	A	ARHGEF6	ENST00000250617	missense_variant	c.1154C>T	p.Thr385Ile
Sample_13169	chr4	54327221	AAC	A	LNX1	ENST00000263925	sequence_feature	c.2052-14_2052-13delGT	-
Sample_13169	chr7	75187542	C	T	HIP1	ENST00000336926	missense_variant	c.1393G>A	p.Glu465Lys
Sample_13181	chr13	42875099	T	C	AKAP11	ENST00000025301	synonymous_variant	c.2217T>C	p.Ala739Ala
Sample_13181	chr17	41346455	C	A	NBR1	ENST00000341165	missense_variant	c.1613C>A	p.Ala538Glu
Sample_13181	chr4	87696748	A	G	PTPN13	ENST00000436978	missense_variant	c.5849A>G	p.Glu1950Gly
Sample_13181	chr8	22865223	C	T	RHOBTB2	ENST00000519685	missense_variant	c.1531C>T	p.Arg511Trp
Sample_13184	chr15	50789427	C	T	USP8	ENST00000307179	protein_protein_contact	c.3037C>T	-
Sample_13193	chr1	12328772	C	T	VPS13D	ENST00000358136	missense_variant	c.1811C>T	p.Pro604Leu
Sample_13193	chr11	48346998	T	G	OR4C3	ENST00000319856	missense_variant	c.506T>G	p.Leu169Arg
Sample_13197	chr7	12271530	G	C	TMEM106B	ENST00000396667	missense_variant	c.754G>C	p.Asp252His
Sample_1320	chr12	124416597	A	G	DNAH10	ENST00000409039	missense_variant	c.12884A>G	p.Lys4295Arg
Sample_1320	chr3	170858176	T	A	TNIK	ENST00000436636	sequence_feature	c.1332+12A>T	-
Sample_13219	chr3	71021817	C	T	FOXP1	ENST00000491238	missense_variant	c.1547G>A	p.Arg516His
Sample_13280	chr6	26124629	G	C	HIST1H2AC	ENST00000314088	missense_variant	c.169G>C	p.Glu57Gln
Sample_13280	chr9	2641435	C	G	VLDLR	ENST00000382100	missense_variant	c.384C>G	p.Ile128Met
Sample_13280	chr9	2645579	G	C	VLDLR	ENST00000382100	missense_variant	c.1318G>C	p.Glu440Gln
Sample_13283	chr14	77492976	G	A	IRF2BPL	ENST00000238647	missense_variant	c.1160C>T	p.Pro387Leu
Sample_13283	chr18	23632602	A	C	SS18	ENST00000415083	missense_variant	c.593T>G	p.Met198Arg
Sample_13283	chr22	17600596	G	A	CECR6	ENST00000331437	synonymous_variant	c.1422C>T	p.Gly474Gly
Sample_13286	chr13	23932595	G	A	SACS	ENST00000382292	synonymous_variant	c.483C>T	p.Asn161Asn
Sample_13286	chr14	63316538	T	G	KCNH5	ENST00000322893	missense_variant	c.1402A>C	p.Thr468Pro
Sample_13345	chr16	733793	G	C	NoGENE	MA0162.1	TF_binding_site_variant	n.733793G>C	-
Sample_13345	chr5	140480522	G	A	PCDHB3	ENST00000231130	missense_variant	c.289G>A	p.Gly97Ser
Sample_13375	chr3	194118792	T	TGTTTATTATTTATTCTAGTAAATTGGAAATTAAA	GP5	ENST00000323007	frameshift_variant	c.219_220insTTTAATTTCCAATTTACTAGAATAAATAATAAAC	p.Thr74fs
Sample_13472	chr20	47990965	C	G	KCNB1	ENST00000371741	missense_variant	c.1132G>C	p.Val378Leu
Sample_13498	chr10	38241648	A	T	ZNF25	ENST00000302609	missense_variant	c.778T>A	p.Cys260Ser
Sample_13516	chr3	179310530	G	GATTCTTCCAAAGATGTCTCTTCTCCAAGCACCAGGTCTAGCTCTTT	MRPL47	ENST00000476781	splice_region_variant&intron_variant	c.534-4_534-3insAAAGAGCTAGACCTGGTGCTTGGAGAAGAGACATCTTTGGAAGAAT	-
Sample_13516	chr4	52861206	G	C	LRRC66	ENST00000343457	missense_variant	c.1982C>G	p.Pro661Arg
Sample_13516	chr7	122821061	A	T	SLC13A1	ENST00000194130	missense_variant	c.194T>A	p.Met65Lys
Sample_13516	chr9	15211273	G	C	TTC39B	ENST00000512701	missense_variant	c.605C>G	p.Thr202Ser
Sample_13519	chr16	85942788	C	G	IRF8	ENST00000268638	intron_variant	c.358+9C>G	-
Sample_13519	chr7	55273278	G	A	EGFR	ENST00000275493	missense_variant	c.3601G>A	p.Ala1201Thr
Sample_13530	chr7	97816307	T	C	LMTK2	ENST00000297293	missense_variant	c.995T>C	p.Ile332Thr
Sample_13533	chr1	110465881	C	T	CSF1	ENST00000329608	missense_variant	c.638C>T	p.Pro213Leu
Sample_13533	chr5	176832198	G	C	F12	ENST00000253496	sequence_feature	c.398-12C>G	-
Sample_13536	chr16	3073839	TA	T	HCFC1R1	ENST00000248089	splice_region_variant&intron_variant	c.95+8delT	-
Sample_13536	chr16	3073841	CACGCACCTGGCGT	C	HCFC1R1	ENST00000248089	frameshift_variant&splice_donor_variant&splice_region_variant&intron_variant	c.89_95+6delACGCCAGGTGCGT	p.Asp30fs
Sample_13536	chr8	8559993	G	A	CLDN23	ENST00000519106	missense_variant	c.85G>A	p.Gly29Ser
Sample_13599	chr17	48941036	C	T	TOB1	ENST00000268957	missense_variant	c.343G>A	p.Asp115Asn
Sample_13599	chr21	34923181	GC	G	SON	ENST00000356577	frameshift_variant	c.1646delC	p.Pro549fs
Sample_13635	chr19	53669369	G	C	ZNF665	ENST00000396424	missense_variant	c.374C>G	p.Ala125Gly
Sample_13635	chr7	17854455	A	G	SNX13	ENST00000428135	splice_donor_variant&intron_variant	c.2064+2T>C	-
Sample_13645	chr22	50636616	G	GT	TRABD	ENST00000395829	splice_region_variant&intron_variant	c.956+2dupT	-
Sample_13653	chr2	242594007	C	A	ATG4B	ENST00000404914	missense_variant	c.330C>A	p.Ser110Arg
Sample_13653	chr8	94805456	G	C	TMEM67	ENST00000453321	missense_variant	c.1606G>C	p.Val536Leu
Sample_13682	chr14	58941452	C	A	KIAA0586	ENST00000354386	missense_variant	c.2921C>A	p.Thr974Asn
Sample_13687	chr1	204923367	G	T	NFASC	ENST00000367172	synonymous_variant	c.267G>T	p.Arg89Arg
Sample_13687	chr8	41906449	GC	G	KAT6A	ENST00000265713	frameshift_variant	c.46delG	p.Ala16fs
Sample_13693	chr12	75905383	A	ACC	NoGENE	MA0062.2	TF_binding_site_variant	n.75905384_75905383insGG	-
Sample_13693	chr12	75905384	G	GGATTTATTTTAAATATGACTCCTGTAAGAATTAAAAAAAGAGGAATAAAATATT	NoGENE	MA0062.2	TF_binding_site_variant	n.75905385_75905384insAATATTTTATTCCTCTTTTTTTAATTCTTACAGGAGTCATATTTAAAATAAATC	-
Sample_13693	chr3	49395106	G	T	GPX1	ENST00000419783	missense_variant	c.327C>A	p.Phe109Leu
Sample_13700	chr1	153362958	C	T	S100A8	ENST00000368732	synonymous_variant	c.54G>A	p.Lys18Lys
Sample_13700	chr3	50254652	C	T	SLC38A3	ENSG00000188338	intragenic_variant	n.50254652C>T	-
Sample_13759	chr2	149221490	T	C	MBD5	ENST00000404807	splice_donor_variant&intron_variant	c.397+2T>C	-
Sample_13759	chr3	17333434	C	A	TBC1D5	ENST00000446818	missense_variant	c.1198G>T	p.Asp400Tyr
Sample_13799	chr8	144523235	G	A	ZC3H3	ENST00000262577	missense_variant	c.2363C>T	p.Pro788Leu
Sample_13802	chr14	35264101	A	T	BAZ1A	ENST00000360310	splice_region_variant&intron_variant	c.1225-8T>A	-
Sample_13802	chr3	3179075	C	T	TRNT1	ENST00000251607	stop_gained	c.280C>T	p.Gln94*
Sample_13808	chr15	100996240	C	T	CERS3	ENST00000284382	missense_variant	c.857G>A	p.Cys286Tyr
Sample_13814	chr2	98263788	T	C	COX5B	ENST00000258424	intron_variant	c.178-19T>C	-
Sample_13858	chr7	47884675	A	G	PKD1L1	ENST00000289672	missense_variant&splice_region_variant	c.5155T>C	p.Tyr1719His
Sample_13882	chr12	27066607	G	A	ASUN	ENST00000261191	missense_variant	c.1588C>T	p.Arg530Cys
Sample_13882	chr2	47273551	T	C	TTC7A	ENST00000394850	missense_variant	c.1900T>C	p.Tyr634His
Sample_13899	chr10	116853583	C	T	ATRNL1	ENST00000355044	missense_variant	c.74C>T	p.Ala25Val
Sample_13899	chr19	2434332	A	T	LMNB2	ENST00000325327	missense_variant	c.1163T>A	p.Ile388Asn
Sample_13908	chr2	135888308	T	C	RAB3GAP1	ENST00000442034	intron_variant	c.1236+17T>C	-
Sample_13908	chr2	196599747	G	GTTTGACATCCAGT	SLC39A10	ENST00000359634	3_prime_UTR_variant	c.2485_*1dupATCCAGTTTTGAC	-
Sample_13914	chr2	10712268	C	T	NOL10	ENST00000381685	missense_variant	c.1996G>A	p.Glu666Lys
Sample_13914	chr20	45910924	C	T	ZMYND8	ENST00000536340	missense_variant	c.941G>A	p.Gly314Glu
Sample_13920	chr7	104747092	A	T	KMT2E	ENST00000257745	missense_variant	c.2720A>T	p.Asp907Val
Sample_13925	chr20	57429026	G	A	GNAS	ENST00000371100	missense_variant	c.706G>A	p.Asp236Asn
Sample_13925	chr8	41791093	C	T	KAT6A	ENST00000265713	missense_variant	c.4645G>A	p.Gly1549Ser
Sample_13962	chr13	32735285	G	A	FRY	ENST00000380250	missense_variant	c.1789G>A	p.Glu597Lys
Sample_14099	chr5	160972319	A	G	GABRB2	ENST00000274547	intron_variant	c.170-19T>C	-
Sample_14099	chr6	42975003	G	A	PPP2R5D	ENST00000485511	missense_variant	c.592G>A	p.Glu198Lys
Sample_14099	chrX	24227072	C	T	ZFX	ENST00000540034	synonymous_variant	c.1266C>T	p.His422His
Sample_14128	chr12	116403994	G	A	MED13L	ENST00000281928	missense_variant	c.6280C>T	p.Pro2094Ser
Sample_14128	chr13	23905698	A	G	SACS	ENST00000382292	missense_variant	c.12317T>C	p.Leu4106Pro
Sample_14128	chr2	216239958	C	T	FN1	ENST00000354785	missense_variant	c.6136G>A	p.Val2046Ile
Sample_14128	chr2	242743557	G	A	GAL3ST2	ENST00000192314	synonymous_variant	c.1173G>A	p.Lys391Lys
Sample_14128	chr9	130549061	G	C	CDK9	ENST00000373265	splice_region_variant&synonymous_variant	c.525G>C	p.Gly175Gly
Sample_14135	chr1	167654679	C	A	RCSD1	ENST00000367854	synonymous_variant	c.130C>A	p.Arg44Arg
Sample_14154	chr19	38897644	G	A	FAM98C	ENST00000252530	missense_variant	c.845G>A	p.Arg282Gln
Sample_14154	chr6	119344186	G	C	FAM184A	ENST00000338891	missense_variant	c.1074C>G	p.His358Gln
Sample_14191	chr11	129743649	T	C	NFRKB	ENST00000524794	synonymous_variant	c.2616A>G	p.Val872Val
Sample_14191	chr11	65733926	C	T	SART1	ENST00000312397	missense_variant	c.1087C>T	p.Arg363Trp
Sample_14370	chr1	46211802	G	A	IPP	ENST00000396478	synonymous_variant	c.282C>T	p.Phe94Phe
Sample_14376	chr11	72533331	G	T	ATG16L2	ENST00000321297	missense_variant	c.635G>T	p.Arg212Leu
Sample_14426	chr11	1093668	C	CGGCACACAGACCCCAACAACG	MUC2	ENST00000441003	inframe_insertion	c.5487_5488insGGCACACAGACCCCAACAACG	p.Thr1829_Thr1830insGlyThrGlnThrProThrThr
Sample_14426	chr12	122255352	TGTGCGGCGGCGGCCGGCGCGGCCTCTGGAGCTGGACAGTGGTGGGGAGGAGGACGAGAAGGAGTCATTGTCGGCGTCCTC	T	SETD1B	ENST00000604567	frameshift_variant	c.3057_3136delGCGGCGGCGGCCGGCGCGGCCTCTGGAGCTGGACAGTGGTGGGGAGGAGGACGAGAAGGAGTCATTGTCGGCGTCCTCGT	p.Arg1020fs
Sample_14430	chr16	1536188	G	C	PTX4	ENST00000447419	missense_variant	c.1189C>G	p.Pro397Ala
Sample_14452	chr11	119230372	T	C	USP2	ENST00000260187	splice_acceptor_variant&intron_variant	c.826-2A>G	-
Sample_14463	chr1	46736474	A	AGACGCTGCTGCTAGTGAGGCAGACAGGCAGCTAGGAGAGGAGCGGCTGCGGG	RAD54L	ENST00000371975	intron_variant	c.1169+17_1169+18insGACGCTGCTGCTAGTGAGGCAGACAGGCAGCTAGGAGAGGAGCGGCTGCGGG	-
Sample_14463	chr15	77771533	C	T	HMG20A	ENST00000336216	missense_variant	c.920C>T	p.Thr307Ile
Sample_14463	chrX	73962714	T	A	KIAA2022	ENST00000055682	stop_gained	c.1678A>T	p.Lys560*
Sample_14477	chr12	122265902	C	T	SETD1B	ENST00000604567	missense_variant	c.5653C>T	p.Arg1885Trp
Sample_14477	chr3	142218569	A	G	ATR	ENST00000350721	sequence_feature	c.5289-9T>C	-
Sample_14485	chr21	44839807	C	T	SIK1	ENST00000270162	missense_variant	c.1051G>A	p.Ala351Thr
Sample_14490	chr5	179036387	G	A	RUFY1	ENST00000319449	missense_variant	c.1994G>A	p.Arg665Gln
Sample_14490	chr9	140729223	A	G	EHMT1	ENST00000460843	splice_acceptor_variant&intron_variant	c.3717-2A>G	-
Sample_14544	chr19	9025667	G	GAAGCATAGGAAGGTAAGTGGGTGAGCTGAGGTGT	MUC16	ENST00000397910	intron_variant	c.36796-10_36796-9insACACCTCAGCTCACCCACTTACCTTCCTATGCTT	-
Sample_14552	chr17	19702822	C	T	ULK2	ENST00000361658	missense_variant	c.1508G>A	p.Ser503Asn
Sample_14566	chr17	3724611	T	C	C17orf85	ENST00000389005	missense_variant	c.932A>G	p.Asp311Gly
Sample_14573	chr10	125521594	G	A	CPXM2	ENST00000241305	missense_variant	c.1571C>T	p.Ala524Val
Sample_14573	chr11	5269621	C	T	HBG1	ENST00000330597	missense_variant	c.412G>A	p.Val138Met
Sample_14573	chr11	65111483	C	T	DPF2	ENST00000252268	missense_variant	c.580C>T	p.Arg194Cys
Sample_14573	chr15	93510727	C	T	CHD2	ENST00000394196	stop_gained	c.2173C>T	p.Gln725*
Sample_14573	chr16	67915593	G	A	EDC4	ENST00000358933	stop_gained	c.2849G>A	p.Trp950*
Sample_14573	chr17	60655885	A	C	TLK2	ENST00000326270	missense_variant	c.1302A>C	p.Arg434Ser
Sample_14573	chr17	72296013	C	T	DNAI2	ENST00000579490	intron_variant	c.1035+17C>T	-
Sample_14573	chr8	59484892	A	G	SDCBP	ENST00000523483	intron_variant	c.303+19A>G	-
Sample_14574	chr8	26149330	C	CAGGGTCACCATTT	PPP2R2A	ENST00000315985	upstream_gene_variant	c.-1433_-1432insAGGGTCACCATTT	-
Sample_14574	chr8	26149334	A	C	PPP2R2A	ENST00000315985	upstream_gene_variant	c.-1429A>C	-
Sample_14574	chr9	109746453	A	G	ZNF462	ENST00000457913	intron_variant	c.7013-14A>G	-
Sample_14595	chr11	77090397	A	T	PAK1	ENST00000278568	missense_variant	c.328T>A	p.Ser110Thr
Sample_14595	chr17	4576942	C	T	PELP1	ENST00000301396	missense_variant	c.2042G>A	p.Gly681Glu
Sample_14611	chr17	58740374	TG	T	PPM1D	ENST00000305921	frameshift_variant	c.1281delG	p.Trp427fs
Sample_14611	chr17	65026877	A	G	CACNG4	ENST00000262138	synonymous_variant	c.741A>G	p.Ser247Ser
Sample_14626	chr3	183950963	T	C	VWA5B2	ENST00000426955	splice_region_variant&intron_variant	c.311-3T>C	-
Sample_14626	chr4	46312183	T	C	GABRA2	ENST00000507069	splice_region_variant&intron_variant	c.559+7A>G	-
Sample_14658	chr11	30032868	C	T	KCNA4	ENST00000328224	missense_variant	c.1358G>A	p.Arg453Gln
Sample_14673	chr11	67198951	G	A	RPS6KB2	ENST00000312629	missense_variant	c.422G>A	p.Gly141Asp
Sample_14673	chr15	93485051	G	T	CHD2	ENST00000394196	splice_acceptor_variant&intron_variant	c.693-1G>T	-
Sample_14673	chr5	442755	G	T	C5orf55	ENST00000408966	synonymous_variant	c.183C>A	p.Ser61Ser
Sample_14686	chr16	88808727	G	C	PIEZO1	ENST00000301015	missense_variant	c.264C>G	p.Asp88Glu
Sample_14686	chr17	42937852	TCAACACCTTCAA	T	EFTUD2	ENST00000426333	disruptive_inframe_deletion	c.1655_1666delTTGAAGGTGTTG	p.Ile552_Asp556delinsAsn
Sample_14686	chr17	42937867	A	T	EFTUD2	ENST00000426333	missense_variant	c.1652T>A	p.Leu551Gln
Sample_14689	chr15	62993363	A	G	TLN2	ENST00000306829	missense_variant	c.1646A>G	p.Gln549Arg
Sample_14738	chr1	1190714	C	T	UBE2J2	ENST00000400930	missense_variant	c.697G>A	p.Ala233Thr
Sample_14738	chr19	3784807	G	A	MATK	ENST00000395045	intron_variant	c.135+16C>T	-
Sample_14747	chr1	55470734	C	G	BSND	ENST00000371265	missense_variant	c.217C>G	p.Leu73Val
Sample_14758	chr1	92573575	G	A	BTBD8	ENST00000342818	sequence_feature	c.662+17G>A	-
Sample_14758	chr16	70867982	C	T	HYDIN	ENST00000393567	missense_variant	c.13487G>A	p.Arg4496His
Sample_14758	chr16	88873735	G	T	CDT1	ENST00000301019	missense_variant	c.1322G>T	p.Cys441Phe
Sample_14758	chr7	129040182	G	A	AHCYL2	ENST00000325006	missense_variant	c.875G>A	p.Cys292Tyr
Sample_14775	chr1	23637348	C	T	HNRNPR	ENST00000374616	missense_variant	c.1510G>A	p.Gly504Arg
Sample_14775	chr2	242285627	G	A	SEPT2	ENST00000401990	missense_variant	c.919G>A	p.Glu307Lys
Sample_14791	chr20	62044824	C	T	KCNQ2	ENST00000354587	missense_variant	c.1658G>A	p.Arg553Gln
Sample_14791	chr5	145435732	T	G	SH3RF2	ENST00000359120	stop_gained	c.1511T>G	p.Leu504*
Sample_14791	chr6	42237131	G	A	TRERF1	ENST00000541110	synonymous_variant	c.198C>T	p.Gly66Gly
Sample_14815	chr9	130496693	T	C	TOR2A	ENST00000373284	missense_variant	c.302A>G	p.Tyr101Cys
Sample_14821	chr11	73022301	CAGA	C	ARHGEF17	ENST00000263674	inframe_deletion	c.2623_2625delGAA	p.Glu875del
Sample_14835	chr16	55855359	T	C	CES1	ENST00000360526	missense_variant	c.614A>G	p.Asn205Ser
Sample_14835	chr20	23586483	T	C	CST9	ENST00000376971	missense_variant	c.19A>G	p.Arg7Gly
Sample_14835	chrX	153578476	C	G	FLNA	ENST00000369850	missense_variant	c.7256G>C	p.Arg2419Pro
Sample_14840	chr1	6147590	G	T	KCNAB2	ENST00000378083	sequence_feature	c.470+19G>T	-
Sample_14840	chr12	103795402	T	C	C12orf42	ENST00000378113	missense_variant	c.130A>G	p.Ser44Gly
Sample_14843	chr1	218520150	GGATCGAGGC	G	TGFB2	ENST00000366929	inframe_deletion	c.112_120delGAGGCGATC	p.Glu38_Ile40del
Sample_14928	chr1	111217049	G	A	KCNA3	ENST00000369769	missense_variant	c.383C>T	p.Thr128Met
Sample_1493	chr11	57252674	C	T	SLC43A1	ENST00000278426	synonymous_variant	c.1575G>A	p.Leu525Leu
Sample_1493	chr17	7230345	G	T	NEURL4	ENST00000399464	intron_variant	c.794-17C>A	-
Sample_1493	chr9	136513016	G	GGTCTTCCCAGTGAGTGTAGCCTGTTT	DBH	ENST00000393056	frameshift_variant&stop_gained	c.1074_1075insTCTTCCCAGTGAGTGTAGCCTGTTTG	p.Arg359fs
Sample_15053	chr12	32895654	G	GCAGGAAAGA	DNM1L	ENST00000553257	disruptive_inframe_insertion	c.2166_2174dupCAGGAAAGA	p.Lys724_Glu725insAspArgLys
Sample_15053	chr19	7620598	G	A	PNPLA6	ENST00000414982	synonymous_variant	c.3072G>A	p.Ala1024Ala
Sample_15053	chr19	8999498	GC	G	MUC16	ENST00000397910	frameshift_variant	c.40676delG	p.Ser13559fs
Sample_15053	chr5	177019685	A	ACCC	TMED9	ENST00000332598	sequence_feature	c.285+9_285+10insCCC	-
Sample_15077	chr3	98189235	T	C	OR5K1	ENST00000332650	missense_variant	c.815T>C	p.Ile272Thr
Sample_15134	chr17	1326825	G	C	CRK	ENST00000300574	synonymous_variant	c.897C>G	p.Pro299Pro
Sample_15134	chr4	88536519	A	ACAG	DSPP	ENST00000282478	disruptive_inframe_insertion	c.2705_2706insCAG	p.Asp902dup
Sample_15140	chr10	17032446	G	C	CUBN	ENST00000377833	missense_variant	c.4237C>G	p.Pro1413Ala
Sample_15151	chr1	223177762	T	C	DISP1	ENST00000284476	missense_variant	c.3023T>C	p.Ile1008Thr
Sample_15151	chr1	228504405	T	C	OBSCN	ENST00000570156	splice_region_variant&intron_variant	c.16157-5T>C	-
Sample_15151	chr15	65370302	C	T	KBTBD13	ENST00000432196	synonymous_variant	c.1149C>T	p.Pro383Pro
Sample_15151	chr19	312223	C	T	MIER2	ENST00000264819	missense_variant	c.857G>A	p.Arg286Gln
Sample_15179	chr5	79034087	C	G	CMYA5	ENST00000446378	missense_variant	c.9499C>G	p.Arg3167Gly
Sample_15184	chr6	74111677	G	A	DDX43	ENST00000370336	missense_variant	c.532G>A	p.Glu178Lys
Sample_15212	chr3	27763060	C	CG	EOMES	ENST00000449599	frameshift_variant	c.725dupC	p.Tyr243fs
Sample_15212	chr8	144650380	G	A	MROH6	ENST00000398882	synonymous_variant	c.1696C>T	p.Leu566Leu
Sample_15285	chr3	178947865	G	A	PIK3CA	ENST00000263967	protein_protein_contact	c.2740G>A	-
Sample_15303	chr16	1143647	G	GCTACCCTCTGCGCCCCTCACCC	C1QTNF8	ENST00000328449	frameshift_variant&stop_gained	c.612_613insGGGTGAGGGGCGCAGAGGGTAG	p.Gln205fs
Sample_15321	chr13	111371906	A	ACGAGAAC	ING1	ENST00000375774	frameshift_variant	c.899_905dupAGAACCG	p.Asn304fs
Sample_15321	chr16	58313590	TG	T	CCDC113	ENST00000219299	splice_region_variant&intron_variant	c.1048-4delG	-
Sample_15321	chr7	18066595	C	G	PRPS1L1	ENST00000506618	missense_variant	c.811G>C	p.Val271Leu
Sample_15342	chr3	179316562	A	AAATCTTCAT	MRPL47	ENST00000476781	splice_region_variant&intron_variant	c.306-4_306-3insATGAAGATT	-
Sample_15385	chr6	44102451	G	A	TMEM63B	ENST00000259746	missense_variant	c.130G>A	p.Val44Met
Sample_15388	chr21	33732111	C	CTT	URB1	ENST00000382751	frameshift_variant	c.1861_1862dupAA	p.Ala622fs
Sample_15388	chr3	52526261	C	T	NISCH	ENST00000345716	synonymous_variant	c.4278C>T	p.Tyr1426Tyr
Sample_1539	chr4	110384076	G	T	SEC24B	ENST00000504968	missense_variant	c.246G>T	p.Met82Ile
Sample_15441	chr14	58869468	G	T	TOMM20L	ENST00000360945	missense_variant	c.251G>T	p.Trp84Leu
Sample_15495	chr22	24175856	GAGA	G	SMARCB1	ENST00000344921	disruptive_inframe_deletion	c.1118_1120delAGA	p.Lys373del
Sample_15505	chr2	136590661	T	C	LCT	ENST00000264162	sequence_feature	c.720+20A>G	-
Sample_15509	chr4	41259002	C	G	UCHL1	ENST00000512788	synonymous_variant	c.9C>G	p.Leu3Leu
Sample_15509	chr6	45459840	G	A	RUNX2	ENST00000352853	missense_variant	c.1052G>A	p.Ser351Asn
Sample_15512	chr5	151180332	G	A	G3BP1	ENST00000356245	missense_variant	c.1096G>A	p.Val366Met
Sample_15515	chr12	29496095	C	CA	ERGIC2	ENST00000360150	frameshift_variant	c.945dupT	p.Val316fs
Sample_15515	chr16	3255016	C	T	OR1F1	ENST00000304646	missense_variant	c.770C>T	p.Ala257Val
Sample_15518	chr19	8976388	G	GTGC	MUC16	ENST00000397910	inframe_insertion	c.42437_42439dupGCA	p.Cys14146_Thr14147insSer
Sample_15518	chr5	41064614	C	T	MROH2B	ENST00000399564	synonymous_variant	c.420G>A	p.Arg140Arg
Sample_15518	chrX	22244540	TCC	T	PHEX	ENST00000379374	sequence_feature	c.1900-19_1900-18delCC	-
Sample_15525	chr1	36307019	C	T	AGO4	ENST00000373210	missense_variant	c.1978C>T	p.Arg660Cys
Sample_15525	chr1	980641	CCTGGCTGG	C	AGRN	ENST00000379370	frameshift_variant	c.2359_2366delGCTGGCTG	p.Ala787fs
Sample_15525	chr2	61415298	A	G	USP34	ENST00000398571	missense_variant	c.10580T>C	p.Ile3527Thr
Sample_15531	chr7	94039077	C	T	COL1A2	ENST00000297268	missense_variant	c.979C>T	p.Arg327Cys
Sample_15563	chr17	66525051	A	G	PRKAR1A	ENST00000358598	synonymous_variant	c.810A>G	p.Ala270Ala
Sample_15563	chr19	37005066	G	A	ZNF260	ENST00000523638	missense_variant	c.1075C>T	p.Pro359Ser
Sample_15563	chr5	14304671	A	G	TRIO	ENST00000344204	missense_variant	c.1470A>G	p.Ile490Met
Sample_15563	chr7	5632556	TCTA	T	FSCN1	ENST00000382361	5_prime_UTR_variant	c.-9_-7delACT	-
Sample_15638	chr17	57756827	T	C	CLTC	ENST00000269122	missense_variant	c.2866T>C	p.Trp956Arg
Sample_15638	chr7	91726172	T	G	AKAP9	ENST00000359028	missense_variant	c.9911T>G	p.Val3304Gly
Sample_15658	chr2	239176823	C	T	PER2	ENST00000254657	missense_variant	c.841G>A	p.Glu281Lys
Sample_15664	chr1	220363844	A	C	RAB3GAP2	ENST00000358951	stop_gained	c.1506T>G	p.Tyr502*
Sample_15667	chr19	3941065	G	A	NMRK2	ENST00000593949	splice_region_variant&intron_variant	c.411-4G>A	-
Sample_15667	chr5	37169237	C	CT	C5orf42	ENST00000425232	frameshift_variant	c.6888dupA	p.Glu2297fs
Sample_15667	chr9	136201373	CTT	C	SURF6	ENST00000372022	frameshift_variant	c.157_158delAA	p.Lys53fs
Sample_15673	chr1	169576253	C	G	SELP	ENST00000263686	missense_variant	c.1453G>C	p.Val485Leu
Sample_15673	chr15	40648339	C	CCCAGGGCCCTGCGGGCCACCCCCCCACCATGGCCCAGGGCCCTGCGGGCCACCCCCCCACCATGGT	PHGR1	ENST00000448599	disruptive_inframe_insertion	c.116_117insCCCAGGGCCCTGCGGGCCACCCCCCCACCATGGTCCAGGGCCCTGCGGGCCACCCCCCCACCATGG	p.Gly39_Pro40insProGlyProCysGlyProProProHisHisGlyProGlyProCysGlyProProProHisHisGly
Sample_15673	chr16	85133773	G	A	FAM92B	ENST00000539556	missense_variant	c.725C>T	p.Pro242Leu
Sample_15673	chr3	136139953	C	A	STAG1	ENST00000383202	missense_variant	c.2090G>T	p.Arg697Leu
Sample_15680	chr15	78909435	T	C	CHRNA3	ENST00000326828	missense_variant	c.308A>G	p.Tyr103Cys
Sample_1569	chr15	68504102	CAG	C	CLN6	ENST00000538696	frameshift_variant	c.491_492delCT	p.Ser164fs
Sample_1569	chr6	83830474	C	T	DOPEY1	ENST00000369739	missense_variant	c.1036C>T	p.Arg346Cys
Sample_15739	chr12	57861149	G	A	GLI1	ENST00000228682	missense_variant	c.946G>A	p.Glu316Lys
Sample_15739	chr19	48978146	G	A	CYTH2	ENST00000427476	missense_variant	c.748G>A	p.Gly250Arg
Sample_15739	chr6	42975009	G	A	PPP2R5D	ENST00000485511	missense_variant	c.598G>A	p.Glu200Lys
Sample_15775	chr1	196397387	C	T	KCNT2	ENST00000294725	missense_variant	c.832G>A	p.Ala278Thr
Sample_15786	chr14	104642173	C	A	KIF26A	ENST00000423312	synonymous_variant	c.3048C>A	p.Thr1016Thr
Sample_15794	chr10	79397288	GC	G	KCNMA1	ENST00000404771	frameshift_variant	c.112delG	p.Ala38fs
Sample_15807	chr13	101944423	A	G	NALCN	ENST00000251127	missense_variant	c.965T>C	p.Ile322Thr
Sample_15807	chr4	95220705	T	A	HPGDS	ENST00000295256	missense_variant	c.526A>T	p.Thr176Ser
Sample_15813	chr22	50502499	G	A	MLC1	ENST00000311597	synonymous_variant	c.1023C>T	p.Asp341Asp
Sample_15813	chr4	7056187	C	G	TADA2B	ENST00000310074	synonymous_variant	c.669C>G	p.Ala223Ala
Sample_15813	chrX	15790702	G	A	CA5B	ENST00000318636	missense_variant	c.424G>A	p.Glu142Lys
Sample_15813	chrX	41204422	T	A	DDX3X	ENST00000399959	intron_variant	c.1026-11T>A	-
Sample_15834	chr5	132269985	G	A	AFF4	ENST00000265343	missense_variant	c.772C>T	p.Arg258Trp
Sample_15890	chr9	25677969	G	A	TUSC1	ENST00000358022	synonymous_variant	c.351C>T	p.Leu117Leu
Sample_15893	chr4	139103528	G	A	SLC7A11	ENST00000280612	stop_gained	c.1039C>T	p.Arg347*
Sample_15913	chr1	235612091	A	G	TBCE	ENST00000543662	3_prime_UTR_variant	c.*14A>G	-
Sample_15913	chr11	65978677	C	T	PACS1	ENST00000320580	missense_variant	c.607C>T	p.Arg203Trp
Sample_15923	chr12	100717365	C	T	SCYL2	ENST00000360820	synonymous_variant	c.1458C>T	p.Asn486Asn
Sample_15923	chr19	49003048	G	A	LMTK3	ENST00000270238	synonymous_variant	c.1365C>T	p.Pro455Pro
Sample_15923	chr9	140685401	TG	T	EHMT1	ENST00000460843	frameshift_variant	c.2488delG	p.Ala830fs
Sample_15923	chr9	90296405	G	A	DAPK1	ENST00000469640	synonymous_variant	c.2088G>A	p.Ser696Ser
Sample_16048	chr11	57886814	A	T	OR9I1	ENST00000302610	missense_variant	c.103T>A	p.Tyr35Asn
Sample_16048	chr12	70739995	G	A	CNOT2	ENST00000229195	missense_variant	c.1427G>A	p.Arg476Gln
Sample_16200	chr13	100623117	G	T	ZIC5	ENST00000267294	synonymous_variant	c.813C>A	p.Gly271Gly
Sample_16200	chr8	86048065	G	A	LRRCC1	ENST00000360375	synonymous_variant	c.2196G>A	p.Lys732Lys
Sample_16256	chr16	79632756	G	C	MAF	ENST00000326043	stop_gained	c.1044C>G	p.Tyr348*
Sample_16375	chr2	27590972	G	A	EIF2B4	ENST00000493344	stop_gained	c.688C>T	p.Arg230*
Sample_16423	chr11	76804778	C	T	CAPN5	ENST00000456580	synonymous_variant	c.336C>T	p.Asp112Asp
Sample_16423	chr16	2283195	C	T	DNASE1L2	ENST00000320700	upstream_gene_variant	c.-3623C>T	-
Sample_16440	chr10	32326192	C	A	KIF5B	ENST00000302418	missense_variant	c.701G>T	p.Gly234Val
Sample_16490	chr1	248059375	A	G	OR2W3	ENST00000360358	missense_variant	c.487A>G	p.Thr163Ala
Sample_16490	chr2	60689469	TG	T	BCL11A	ENST00000335712	frameshift_variant	c.577delC	p.His193fs
Sample_16490	chr6	158924441	C	T	TULP4	ENST00000367097	missense_variant	c.3746C>T	p.Thr1249Met
Sample_16494	chr5	71479650	G	A	MAP1B	ENST00000296755	missense_variant&splice_region_variant	c.367G>A	p.Glu123Lys
Sample_16494	chr6	102337682	G	C	GRIK2	ENST00000421544	missense_variant	c.1692G>C	p.Trp564Cys
Sample_16503	chr16	66947200	G	A	CDH16	ENST00000299752	sequence_feature	c.904-16C>T	-
Sample_16503	chr19	23926572	TTTCACATTGGTAGGGTTTCTCTCCAGTATGAATTCTCTTATGTCTAGTAAGGTGTGAGGACTGGTTAAAGGCTTTACCACATTC	T	ZNF681	ENST00000402377	inframe_deletion	c.1696_1779delGAATGTGGTAAAGCCTTTAACCAGTCCTCACACCTTACTAGACATAAGAGAATTCATACTGGAGAGAAACCCTACCAATGTGAA	p.Glu566_Glu593del
Sample_16555	chr1	227842460	ACCATAAGAAAATTCATACTGGAGAGAAACCCTACAAATGTGATGAATGTGACAAAGTTTTTAATTGGTGGTCACAACTAACTAG	A	ZNF678	ENST00000397097	disruptive_inframe_deletion	c.692_775delCTGGAGAGAAACCCTACAAATGTGATGAATGTGACAAAGTTTTTAATTGGTGGTCACAACTAACTAGCCATAAGAAAATTCATA	p.Thr231_His258del
Sample_16555	chr17	25932790	C	T	KSR1	ENST00000319524	missense_variant	c.2011C>T	p.Leu671Phe
Sample_16555	chr6	86227455	T	G	SNX14	ENST00000314673	intron_variant	c.2268+19A>C	-
Sample_16562	chr1	196398807	A	C	KCNT2	ENST00000294725	missense_variant	c.719T>G	p.Phe240Cys
Sample_16562	chr11	65413438	G	A	SIPA1	ENST00000394224	intron_variant	c.1263+10G>A	-
Sample_16562	chr6	31668703	T	C	ABHD16A	ENST00000395952	intron_variant	c.343+16A>G	-
Sample_16562	chrX	2407922	G	A	ZBED1	ENST00000381218	missense_variant	c.839C>T	p.Ser280Phe
Sample_16573	chr19	14201071	G	C	SAMD1	ENST00000533683	missense_variant	c.162C>G	p.Ile54Met
Sample_16573	chr3	97720546	T	C	GABRR3	ENST00000472788	missense_variant	c.820A>G	p.Thr274Ala
Sample_16588	chr11	8969905	G	A	TMEM9B	ENST00000534025	stop_gained	c.559C>T	p.Arg187*
Sample_16588	chr17	27064372	A	G	NEK8	ENST00000268766	missense_variant	c.667A>G	p.Ile223Val
Sample_16588	chr19	20229130	G	A	ZNF90	ENST00000418063	missense_variant	c.767G>A	p.Arg256Gln
Sample_16588	chr2	190618715	A	G	OSGEPL1	ENST00000264151	missense_variant	c.890T>C	p.Leu297Pro
Sample_16636	chr10	71142311	C	T	HK1	ENST00000448642	missense_variant	c.1439C>T	p.Ser480Leu
Sample_16636	chr8	73849307	G	C	KCNB2	ENST00000523207	missense_variant	c.1717G>C	p.Glu573Gln
Sample_16646	chr10	96291029	G	A	TBC1D12	ENST00000225235	missense_variant	c.2071G>A	p.Asp691Asn
Sample_16646	chr14	92628009	G	A	CPSF2	ENST00000298875	missense_variant	c.2270G>A	p.Arg757His
Sample_16646	chr19	50979880	G	A	EMC10	ENST00000598585	missense_variant	c.79G>A	p.Gly27Ser
Sample_16646	chr19	58596557	G	A	ZSCAN18	ENST00000600404	missense_variant	c.1196C>T	p.Ser399Phe
Sample_16646	chr6	52369414	T	C	TRAM2	ENST00000182527	synonymous_variant	c.1014A>G	p.Pro338Pro
Sample_16654	chr16	3727644	G	A	TRAP1	ENST00000246957	synonymous_variant	c.559C>T	p.Leu187Leu
Sample_16664	chr18	60033953	A	G	TNFRSF11A	ENST00000586569	missense_variant	c.743A>G	p.His248Arg
Sample_16664	chr6	42905546	C	T	CNPY3	ENST00000372836	missense_variant	c.464C>T	p.Thr155Ile
Sample_16671	chr17	29654578	T	A	NF1	ENST00000358273	missense_variant	c.5330T>A	p.Val1777Asp
Sample_16671	chr7	23737861	C	T	FAM221A	ENST00000344962	missense_variant	c.688C>T	p.Pro230Ser
Sample_16675	chr17	8136308	G	A	CTC1	ENST00000315684	synonymous_variant	c.1861C>T	p.Leu621Leu
Sample_16675	chr18	21441750	C	T	LAMA3	ENST00000313654	synonymous_variant	c.4563C>T	p.Pro1521Pro
Sample_16681	chr22	24035048	A	G	RGL4	ENST00000423392	missense_variant	c.566A>G	p.Glu189Gly
Sample_16728	chr6	27835044	C	T	HIST1H1B	ENST00000331442	synonymous_variant	c.264G>A	p.Lys88Lys
Sample_16728	chr8	27634310	C	T	ESCO2	ENST00000305188	missense_variant	c.485C>T	p.Ser162Phe
Sample_16762	chr9	19619608	A	T	SLC24A2	ENST00000341998	missense_variant	c.1052T>A	p.Ile351Lys
Sample_16765	chr1	11316137	C	T	MTOR	ENST00000361445	missense_variant	c.617G>A	p.Arg206His
Sample_16765	chr6	107419781	C	T	BEND3	ENST00000369042	missense_variant	c.214G>A	p.Val72Met
Sample_16768	chr10	71648062	TC	T	COL13A1	ENST00000356340	frameshift_variant	c.528delC	p.Ile177fs
Sample_16768	chr15	90611437	C	G	ZNF710	ENST00000268154	missense_variant	c.1068C>G	p.Cys356Trp
Sample_16768	chr4	46307662	G	A	GABRA2	ENST00000507069	missense_variant	c.626C>T	p.Ala209Val
Sample_16768	chr6	53660138	C	T	LRRC1	ENST00000370888	synonymous_variant	c.84C>T	p.Pro28Pro
Sample_16771	chr1	23693651	G	A	ZNF436	ENST00000314011	missense_variant	c.44C>T	p.Thr15Met
Sample_16771	chr14	77492650	G	A	IRF2BPL	ENST00000238647	missense_variant	c.1486C>T	p.Pro496Ser
Sample_16771	chr14	77492652	A	G	IRF2BPL	ENST00000238647	missense_variant	c.1484T>C	p.Leu495Pro
Sample_16775	chr17	78282811	G	C	RNF213	ENST00000508628	splice_region_variant&intron_variant	c.2649-7G>C	-
Sample_16775	chr7	86988656	G	C	CROT	ENST00000419147	intron_variant	c.324+10G>C	-
Sample_16791	chr18	25589713	G	A	CDH2	ENST00000269141	missense_variant	c.670C>T	p.Pro224Ser
Sample_16791	chr6	83947428	AT	A	ME1	ENST00000369705	splice_region_variant&intron_variant	c.1026+7delA	-
Sample_16791	chr6	83947435	CCTTA	C	ME1	ENST00000369705	frameshift_variant&splice_region_variant	c.1023_1026delTAAG	p.Lys342fs
Sample_16791	chr6	83947468	AT	A	ME1	ENST00000369705	frameshift_variant	c.993delA	p.Trp332fs
Sample_16806	chr10	112724120	A	G	SHOC2	ENST00000369452	missense_variant	c.4A>G	p.Ser2Gly
Sample_16812	chr11	119148876	GAAC	G	CBL	ENST00000264033	inframe_deletion	c.1099_1101delCAA	p.Gln367del
Sample_16812	chr2	20870722	C	T	GDF7	ENST00000272224	missense_variant	c.890C>T	p.Ser297Leu
Sample_16904	chr1	26764705	G	A	DHDDS	ENST00000360009	missense_variant	c.110G>A	p.Arg37His
Sample_16904	chr5	140503906	C	T	PCDHB4	ENST00000194152	stop_gained	c.2326C>T	p.Gln776*
Sample_16904	chr6	27114390	A	G	HIST1H2BK	ENST00000356950	missense_variant	c.188T>C	p.Met63Thr
Sample_16904	chr8	48650477	G	T	CEBPD	ENST00000408965	missense_variant	c.206C>A	p.Ala69Asp
Sample_16910	chr16	735086	C	T	WDR24	ENST00000248142	missense_variant	c.2500G>A	p.Ala834Thr
Sample_16910	chr2	242078170	ACACT	A	PASK	ENST00000358649	frameshift_variant	c.636_639delAGTG	p.Val213fs
Sample_16910	chr2	74483076	A	G	RP11-287D1.3	ENST00000451608	intron_variant	c.*1456-17T>C	-
Sample_16910	chr5	139939994	G	A	APBB3	ENST00000354402	synonymous_variant	c.1149C>T	p.Leu383Leu
Sample_16913	chr10	89717690	A	ATG	PTEN	ENST00000371953	frameshift_variant	c.717_718dupGT	p.Tyr240fs
Sample_16918	chr20	47991159	T	C	KCNB1	ENST00000371741	missense_variant	c.938A>G	p.His313Arg
Sample_16924	chr3	180669256	GGTA	G	FXR1	ENST00000357559	splice_donor_variant&splice_region_variant&intron_variant	c.801+1_801+3delGTA	-
Sample_16924	chr5	98240694	G	A	CHD1	ENST00000284049	synonymous_variant	c.162C>T	p.Ser54Ser
Sample_16958	chr10	75551888	C	T	ZSWIM8	ENST00000398706	missense_variant	c.1591C>T	p.Pro531Ser
Sample_16958	chrX	41206110	A	G	DDX3X	ENST00000399959	splice_acceptor_variant&intron_variant	c.1616-2A>G	-
Sample_16964	chr17	34207235	TG	T	CCL5	ENST00000463941	frameshift_variant&splice_region_variant	c.59delC	p.Pro20fs
Sample_16967	chr19	39397845	A	G	NFKBIB	ENST00000313582	sequence_feature	c.620-16A>G	-
Sample_16967	chr9	131394872	T	C	SPTAN1	ENST00000358161	synonymous_variant	c.7035T>C	p.Ser2345Ser
Sample_16970	chr9	130428580	G	C	STXBP1	ENST00000373302	splice_region_variant&intron_variant	c.794+5G>C	-
Sample_16973	chr3	119217596	C	G	TIMMDC1	ENST00000494664	missense_variant	c.16C>G	p.Pro6Ala
Sample_16973	chr4	187558062	C	A	FAT1	ENST00000441802	missense_variant	c.3649G>T	p.Val1217Leu
Sample_16976	chr3	136059425	C	T	STAG1	ENST00000383202	missense_variant	c.3580G>A	p.Ala1194Thr
Sample_16979	chr16	67997460	G	A	SLC12A4	ENST00000422611	intron_variant	c.217-1851C>T	-
Sample_16979	chr2	26203529	C	T	KIF3C	ENST00000264712	missense_variant	c.1258G>A	p.Gly420Arg
Sample_16982	chr10	49939479	T	A	WDFY4	ENST00000325239	missense_variant	c.1454T>A	p.Met485Lys
Sample_16982	chr12	99201638	A	G	ANKS1B	ENST00000329257	intron_variant	c.3067-6735T>C	-
Sample_16988	chr22	19753514	G	C	TBX1	ENST00000332710	missense_variant	c.998G>C	p.Gly333Ala
Sample_16992	chr4	1905942	G	C	WHSC1	ENST00000382891	splice_acceptor_variant&intron_variant	c.598-1G>C	-
Sample_16992	chrX	54585106	A	G	GNL3L	ENST00000336470	intron_variant	c.1666+18A>G	-
Sample_16995	chr16	69148928	T	C	HAS3	ENST00000306560	missense_variant	c.1421T>C	p.Ile474Thr
Sample_17001	chr19	11258579	GAAGACAA	G	SPC24	ENST00000585567	intron_variant	c.411-16_411-10delTTGTCTT	-
Sample_17001	chr2	238820157	C	T	RAMP1	ENST00000254661	sequence_feature	c.192-13C>T	-
Sample_17007	chr3	52727264	C	T	GNL3	ENST00000418458	missense_variant	c.1106C>T	p.Ala369Val
Sample_17010	chr4	36230235	T	C	ARAP2	ENST00000303965	missense_variant	c.874A>G	p.Ile292Val
Sample_17013	chr11	45957234	G	A	PHF21A	ENST00000257821	stop_gained	c.1741C>T	p.Arg581*
Sample_17013	chr8	144887467	G	A	SCRIB	ENST00000356994	missense_variant	c.2485C>T	p.Arg829Trp
Sample_17016	chr19	808702	G	A	PTBP1	ENST00000356948	missense_variant	c.1403G>A	p.Gly468Asp
Sample_17016	chr8	126069893	C	A	KIAA0196	ENST00000318410	missense_variant	c.1780G>T	p.Asp594Tyr
Sample_17019	chr11	9499932	C	T	ZNF143	ENST00000396602	splice_region_variant&intron_variant	c.374-5C>T	-
Sample_17022	chr12	27623680	C	T	SMCO2	ENST00000416383	missense_variant	c.116C>T	p.Thr39Ile
Sample_17022	chr6	87965471	T	C	ZNF292	ENST00000369577	synonymous_variant	c.2124T>C	p.Asn708Asn
Sample_17025	chr1	151537016	C	T	TUFT1	ENST00000538902	stop_gained	c.397C>T	p.Gln133*
Sample_17028	chr6	157406034	TC	T	ARID1B	ENST00000367148	frameshift_variant&splice_region_variant	c.2240delC	p.Pro747fs
Sample_17031	chr1	35863058	G	C	ZMYM4	ENST00000314607	missense_variant	c.3111G>C	p.Lys1037Asn
Sample_17034	chr2	157369895	T	C	GPD2	ENST00000310454	missense_variant	c.548T>C	p.Val183Ala
Sample_17034	chr6	26250635	G	A	HIST1H3F	ENST00000446824	missense_variant	c.199C>T	p.Pro67Ser
Sample_17037	chr16	31091692	A	G	ZNF646	ENST00000300850	synonymous_variant	c.4047A>G	p.Ser1349Ser
Sample_17059	chr1	161089286	C	T	NIT1	ENST00000368009	sequence_feature	c.354-13C>T	-
Sample_17059	chr11	67257927	CG	C	AIP	ENST00000279146	splice_donor_variant&intron_variant	c.787+1delG	-
Sample_17153	chr10	75911036	G	C	NoGENE	MA0095.1	TF_binding_site_variant	n.75911036C>G	-
Sample_17355	chr3	197765531	G	A	LMLN	ENST00000420910	stop_gained	c.2072G>A	p.Trp691*
Sample_17358	chr1	230398326	C	T	GALNT2	ENST00000366672	protein_protein_contact	c.1144C>T	-
Sample_17358	chr2	166210763	CTGA	C	SCN2A	ENST00000283256	inframe_deletion	c.2989_2991delGAT	p.Asp997del
Sample_17370	chrX	53279465	T	C	IQSEC2	ENST00000396435	missense_variant	c.2293A>G	p.Asn765Asp
Sample_17412	chr11	65414396	A	C	SIPA1	ENST00000394224	missense_variant	c.1891A>C	p.Asn631His
Sample_17412	chr5	14461382	G	A	TRIO	ENST00000344204	missense_variant	c.5458G>A	p.Asp1820Asn
Sample_17412	chr6	139363969	G	A	ABRACL	ENST00000367660	missense_variant	c.175G>A	p.Val59Ile
Sample_17427	chr17	67016558	T	C	ABCA9	ENST00000340001	synonymous_variant	c.2571A>G	p.Leu857Leu
Sample_17427	chr19	12826319	C	G	TNPO2	ENST00000425528	missense_variant	c.466G>C	p.Asp156His
Sample_17430	chr19	10397745	A	T	ICAM4	ENST00000340992	synonymous_variant	c.57A>T	p.Gly19Gly
Sample_17439	chr16	2314207	C	T	RNPS1	ENST00000301730	missense_variant	c.197G>A	p.Arg66His
Sample_17439	chr2	96919716	C	G	TMEM127	ENST00000258439	missense_variant	c.547G>C	p.Ala183Pro
Sample_17444	chr5	176884449	G	A	DBN1	ENST00000393565	synonymous_variant	c.2073C>T	p.Phe691Phe
Sample_17450	chr2	220371036	C	T	GMPPA	ENST00000373917	missense_variant	c.1213C>T	p.Arg405Cys
Sample_17450	chr20	62328521	C	T	TNFRSF6B	ENST00000369996	missense_variant	c.401C>T	p.Pro134Leu
Sample_17459	chr11	124747879	C	A	ROBO3	ENST00000397801	synonymous_variant	c.3033C>A	p.Ala1011Ala
Sample_17459	chr11	128843238	G	A	ARHGAP32	ENST00000310343	stop_gained	c.3121C>T	p.Arg1041*
Sample_17462	chr15	59387119	T	C	RNF111	ENST00000434298	3_prime_UTR_variant	c.*20T>C	-
Sample_17480	chr19	42474691	C	T	ATP1A3	ENST00000441343	missense_variant	c.2267G>A	p.Arg756His
Sample_17480	chr3	43618345	A	G	ANO10	ENST00000292246	missense_variant	c.1001T>C	p.Met334Thr
Sample_17483	chr1	6609750	G	A	NOL9	ENST00000377705	missense_variant	c.625C>T	p.Arg209Cys
Sample_17483	chr18	19444568	C	T	MIB1	ENST00000261537	missense_variant	c.2962C>T	p.Arg988Cys
Sample_17483	chrX	19373601	C	T	PDHA1	ENST00000379806	synonymous_variant	c.852C>T	p.Gly284Gly
Sample_17494	chr19	50154407	C	T	SCAF1	ENST00000360565	missense_variant	c.761C>T	p.Thr254Ile
Sample_17494	chrX	110653451	C	T	DCX	ENST00000338081	missense_variant	c.419G>A	p.Arg140His
Sample_17497	chr19	9083178	A	T	MUC16	ENST00000397910	synonymous_variant	c.8637T>A	p.Ala2879Ala
Sample_17503	chr1	186050389	G	A	HMCN1	ENST00000271588	missense_variant	c.8650G>A	p.Val2884Met
Sample_17509	chr15	34649615	C	T	NUTM1	ENST00000537011	stop_gained	c.3406C>T	p.Arg1136*
Sample_17509	chr15	40566347	A	G	PAK6	ENST00000260404	missense_variant	c.1748A>G	p.Asp583Gly
Sample_17509	chr16	67315085	C	T	PLEKHG4	ENST00000360461	stop_gained&splice_region_variant	c.811C>T	p.Gln271*
Sample_17556	chr6	31928195	A	T	NELFE	ENST00000375425	upstream_gene_variant	c.-1735T>A	-
Sample_17561	chr7	76022867	C	T	SRCRB4D	ENST00000275560	synonymous_variant	c.1188G>A	p.Leu396Leu
Sample_17567	chr17	28817237	T	TCATATAAAAGTGGGTCTGGAGTAAAC	GOSR1	ENST00000414833	splice_region_variant&intron_variant	c.452+2_452+3insCATATAAAAGTGGGTCTGGAGTAAAC	-
Sample_17646	chr11	74994486	C	A	ARRB1	ENST00000393505	missense_variant	c.199G>T	p.Asp67Tyr
Sample_17646	chr17	48539642	C	T	ACSF2	ENST00000427954	missense_variant	c.680C>T	p.Pro227Leu
Sample_17649	chr2	196891487	T	C	DNAH7	ENST00000312428	missense_variant	c.664A>G	p.Ile222Val
Sample_17649	chr20	62366534	C	T	ZGPAT	ENST00000328969	missense_variant	c.1075C>T	p.Arg359Trp
Sample_17652	chr17	10544537	A	G	MYH3	ENST00000226209	intron_variant	c.2048-18T>C	-
Sample_17652	chr19	2137725	C	A	AP3D1	ENST00000355272	splice_donor_variant&intron_variant	c.273+1G>T	-
Sample_17655	chr11	5799207	T	C	OR52N5	ENST00000317093	missense_variant	c.658A>G	p.Ile220Val
Sample_17655	chr9	139100676	G	C	QSOX2	ENST00000358701	synonymous_variant	c.1995C>G	p.Val665Val
Sample_17658	chr15	76726486	T	C	SCAPER	ENST00000324767	missense_variant	c.3244A>G	p.Thr1082Ala
Sample_17658	chr5	112878139	A	G	YTHDC2	ENST00000161863	synonymous_variant	c.1434A>G	p.Leu478Leu
Sample_17664	chr19	16045146	C	G	CYP4F11	ENST00000248041	missense_variant	c.73G>C	p.Val25Leu
Sample_17667	chr10	94835643	G	GC	CYP26A1	ENST00000224356	frameshift_variant	c.927dupC	p.Thr310fs
Sample_17667	chr16	4921284	A	G	UBN1	ENST00000262376	missense_variant	c.1688A>G	p.Lys563Arg
Sample_17667	chr19	17766898	G	C	UNC13A	ENST00000428389	synonymous_variant	c.1341C>G	p.Ala447Ala
Sample_17667	chr6	74115486	C	CG	DDX43	ENST00000370336	frameshift_variant	c.736dupG	p.Ala246fs
Sample_17671	chr13	36909888	A	G	SPG20	ENST00000355182	missense_variant	c.80T>C	p.Val27Ala
Sample_17671	chr21	31661638	ACC	A	KRTAP25-1	ENST00000416044	frameshift_variant	c.169_170delGG	p.Gly57fs
Sample_17671	chr3	129185800	A	G	IFT122	ENST00000296266	missense_variant	c.784A>G	p.Ile262Val
Sample_17674	chr1	27216400	A	ACAG	GPN2	ENST00000374135	inframe_insertion	c.187_188insCTG	p.Leu63delinsProVal
Sample_17677	chr4	140262083	CT	C	NAA15	ENST00000296543	frameshift_variant	c.264delT	p.Leu89fs
Sample_17681	chr1	45279061	C	CACTCCAGCCTGAGATTGTGCCACTGCACT	BTBD19	ENST00000450269	frameshift_variant	c.631_632insACTCCAGCCTGAGATTGTGCCACTGCACT	p.Pro211fs
Sample_17681	chr17	10364389	T	A	MYH4	ENST00000255381	sequence_feature	c.1009-18A>T	-
Sample_17782	chr1	110051083	C	G	AMIGO1	ENST00000369862	missense_variant	c.452G>C	p.Arg151Pro
Sample_17782	chr1	154155512	A	G	TPM3	ENST00000271850	intron_variant	c.244-6788T>C	-
Sample_17782	chr14	24587656	A	G	DCAF11	ENST00000446197	missense_variant	c.637A>G	p.Lys213Glu
Sample_17805	chr1	231349629	C	A	TRIM67	ENST00000366653	missense_variant	c.2192C>A	p.Thr731Asn
Sample_17805	chr4	9245651	AC	A	USP17L17	ENST00000511568	frameshift_variant	c.48delC	p.Ser18fs
Sample_17808	chr11	126315020	C	CCGGCATCTCAGTAGGAAGCAAGGTGGGGAGGAA	KIRREL3	ENST00000525144	sequence_feature	c.1126-21_1126-20insTTCCTCCCCACCTTGCTTCCTACTGAGATGCCG	-
Sample_17808	chr19	5828150	A	T	NRTN	ENST00000303212	missense_variant	c.560A>T	p.His187Leu
Sample_17808	chr4	113462310	G	A	C4orf21	ENST00000505019	missense_variant	c.5713C>T	p.Arg1905Trp
Sample_17808	chr4	26364265	T	G	RBPJ	ENST00000342295	intron_variant	c.60-23710T>G	-
Sample_17813	chr1	150672642	T	C	HORMAD1	ENST00000361824	synonymous_variant	c.1050A>G	p.Pro350Pro
Sample_17813	chr4	1803568	C	A	FGFR3	ENST00000340107	missense_variant	c.746C>A	p.Ser249Tyr
Sample_17813	chr7	99688670	C	T	COPS6	ENST00000303904	synonymous_variant	c.544C>T	p.Leu182Leu
Sample_17819	chr1	201178964	TA	T	IGFN1	ENST00000335211	frameshift_variant	c.4944delA	p.Ile1648fs
Sample_17819	chr12	52842675	T	A	KRT6B	ENST00000252252	missense_variant	c.1154A>T	p.Asn385Ile
Sample_17819	chr22	30125126	T	C	CABP7	ENST00000216144	missense_variant	c.449T>C	p.Ile150Thr
Sample_17819	chr6	166831701	A	T	RPS6KA2	ENST00000510118	intron_variant	c.2013+12T>A	-
Sample_17819	chr6	7226768	A	G	RREB1	ENST00000379938	missense_variant	c.776A>G	p.Lys259Arg
Sample_17825	chr12	100536369	C	G	UHRF1BP1L	ENST00000279907	splice_donor_variant&intron_variant	c.44+1G>C	-
Sample_17825	chr7	7629149	T	C	MIOS	ENST00000340080	synonymous_variant	c.1998T>C	p.Val666Val
Sample_17828	chr13	39264030	C	A	FREM2	ENST00000280481	missense_variant	c.2549C>A	p.Thr850Lys
Sample_17828	chr15	83478982	A	G	WHAMM	ENST00000286760	synonymous_variant	c.504A>G	p.Ala168Ala
Sample_17828	chr3	25775435	T	G	NGLY1	ENST00000280700	missense_variant	c.1188A>C	p.Glu396Asp
Sample_17833	chr5	13737523	G	A	DNAH5	ENST00000265104	missense_variant	c.11293C>T	p.Leu3765Phe
Sample_17842	chr13	111992276	A	G	TEX29	ENST00000283547	missense_variant	c.236A>G	p.Tyr79Cys
Sample_17842	chr17	39305779	A	AGCAGCTGGGGCGGCG	KRTAP4-5	ENST00000343246	inframe_insertion	c.240_241insCGCCGCCCCAGCTGC	p.Cys80_Cys81insArgArgProSerCys
Sample_17845	chr11	82644607	A	C	C11orf82	ENST00000430323	synonymous_variant	c.2227A>C	p.Arg743Arg
Sample_17845	chr12	9221448	A	G	A2M	ENST00000318602	sequence_feature	c.4264-10T>C	-
Sample_17845	chr16	57687166	A	G	GPR56	ENST00000379696	missense_variant	c.539A>G	p.Lys180Arg
Sample_17848	chr15	41221952	C	G	DLL4	ENST00000249749	sequence_feature	c.66+20C>G	-
Sample_17866	chr5	140230445	C	A	PCDHA9	ENST00000532602	missense_variant	c.2365C>A	p.Pro789Thr
Sample_17873	chr13	36049481	C	T	MAB21L1	ENST00000379919	synonymous_variant	c.795G>A	p.Pro265Pro
Sample_17873	chr2	225376100	A	G	CUL3	ENST00000264414	missense_variant	c.854T>C	p.Val285Ala
Sample_17893	chr1	152484249	G	A	LCE5A	ENST00000334269	missense_variant	c.239G>A	p.Arg80His
Sample_17893	chr1	228494710	G	T	OBSCN	ENST00000570156	missense_variant	c.14906G>T	p.Arg4969Leu
Sample_17893	chr14	90755279	C	G	NRDE2	ENST00000354366	missense_variant	c.2440G>C	p.Glu814Gln
Sample_17893	chr16	82033417	G	A	SDR42E1	ENST00000328945	stop_gained	c.481C>T	p.Gln161*
Sample_17893	chr2	98611956	G	A	TMEM131	ENST00000186436	missense_variant	c.170C>T	p.Ala57Val
Sample_17893	chr5	176684105	G	A	NSD1	ENST00000439151	missense_variant	c.4919G>A	p.Cys1640Tyr
Sample_17909	chr3	178952093	G	A	PIK3CA	ENST00000263967	missense_variant	c.3148G>A	p.Gly1050Ser
Sample_17937	chr15	42981840	A	G	STARD9	ENST00000290607	synonymous_variant	c.8064A>G	p.Ala2688Ala
Sample_17937	chr17	80048438	T	C	FASN	ENST00000306749	missense_variant&splice_region_variant	c.1683A>G	p.Ile561Met
Sample_17937	chr20	43547652	C	T	PABPC1L	ENST00000217073	synonymous_variant	c.609C>T	p.Asp203Asp
Sample_17937	chr3	44672652	T	A	ZNF197	ENST00000344387	synonymous_variant	c.489T>A	p.Ala163Ala
Sample_17980	chr19	47349375	G	A	AP2S1	ENST00000601498	missense_variant	c.76C>T	p.Arg26Trp
Sample_17980	chr19	5894867	T	TCCCAGA	FUT5	ENST00000252675	intron_variant	c.-172+1596_-172+1597insTCTGGG	-
Sample_17980	chr19	5897014	A	ACGCTGGCAATACTGGTGGTGCTGTAGGCTTTGCGGTG	FUT5	ENST00000252675	splice_region_variant&intron_variant	c.-387-7_-387-6insCACCGCAAAGCCTACAGCACCACCAGTATTGCCAGCG	-
Sample_17981	chr5	79041237	G	A	CMYA5	ENST00000446378	missense_variant	c.10927G>A	p.Val3643Met
Sample_17996	chr17	41228485	T	G	BRCA1	ENST00000471181	intron_variant	c.4547+20A>C	-
Sample_17996	chr5	134143423	CTAATT	C	DDX46	ENST00000452510	splice_region_variant&intron_variant	c.1955-12_1955-8delATTTA	-
Sample_18052	chr3	195513710	GACCTGTAGATGCTGAGGAAGGGCTGGTGACAGGAAGAGGGGTGGTGTGACCTGTGGATACTGAGGAAGCGTCGGTGACAGGAAGAGGGGTGGTGTCACCTGTGGATGCTGAGGAAGGGCTAGTGACAGGAAGAGGCATGGTGTC	G	MUC4	ENST00000463781	inframe_deletion	c.4597_4740del	p.Asp1533_Gly1580del
Sample_18052	chr3	77626686	G	A	ROBO2	ENST00000332191	missense_variant	c.2249G>A	p.Ser750Asn
Sample_18076	chr3	195597080	T	TG	TNK2	ENST00000381916	splice_region_variant&intron_variant	c.1641-5dupC	-
Sample_18089	chr6	74063568	C	T	DPPA5	ENST00000370370	splice_region_variant&intron_variant	c.292+8G>A	-
Sample_18122	chr19	6534872	C	G	TNFSF9	ENST00000245817	missense_variant	c.560C>G	p.Pro187Arg
Sample_18132	chr18	46860188	G	C	DYM	ENST00000269445	stop_gained	c.530C>G	p.Ser177*
Sample_18263	chr6	108395447	T	C	OSTM1	ENST00000193322	splice_region_variant&intron_variant	c.402+7A>G	-
Sample_18282	chr17	42290219	C	T	UBTF	ENST00000302904	missense_variant	c.628G>A	p.Glu210Lys
Sample_18316	chr17	1540138	C	T	SCARF1	ENST00000263071	missense_variant	c.1498G>A	p.Asp500Asn
Sample_18324	chr16	30774436	TAGG	T	RNF40	ENST00000324685	inframe_deletion	c.136_138delGAG	p.Glu46del
Sample_18354	chr22	43606061	T	C	SCUBE1	ENST00000360835	missense_variant	c.2569A>G	p.Met857Val
Sample_18361	chr9	88233938	G	A	AGTPBP1	ENST00000376109	synonymous_variant	c.2331C>T	p.Asn777Asn
Sample_18430	chr14	73491086	C	A	ZFYVE1	ENST00000553891	missense_variant	c.131G>T	p.Arg44Leu
Sample_18430	chr4	106320335	A	C	PPA2	ENST00000357415	intron_variant	c.701-14T>G	-
Sample_18439	chr10	112057364	C	CT	SMNDC1	ENST00000369592	frameshift_variant	c.385dupA	p.Arg129fs
Sample_18487	chr9	138671275	G	A	KCNT1	ENST00000298480	missense_variant	c.2800G>A	p.Ala934Thr
Sample_18506	chr3	132411583	G	C	NPHP3	ENST00000337331	missense_variant	c.2390C>G	p.Thr797Ser
Sample_18539	chr12	49391700	A	T	DDN	ENST00000421952	missense_variant	c.959T>A	p.Leu320Gln
Sample_18539	chr2	219458973	C	T	RQCD1	ENST00000509807	missense_variant	c.970C>T	p.Arg324Trp
Sample_18539	chr3	53906485	GC	G	ACTR8	ENST00000335754	frameshift_variant	c.1227delG	p.Gln409fs
Sample_18539	chr8	105511631	T	C	LRP12	ENST00000276654	missense_variant	c.389A>G	p.Tyr130Cys
Sample_18542	chr1	97564136	T	A	DPYD	ENST00000370192	missense_variant	c.2675A>T	p.Glu892Val
Sample_18542	chr17	29559848	A	G	NF1	ENST00000358273	missense_variant	c.3445A>G	p.Met1149Val
Sample_18548	chr1	158390360	G	C	OR10K2	ENST00000314902	missense_variant	c.297C>G	p.Ile99Met
Sample_18548	chr17	46052600	A	G	CDK5RAP3	ENST00000536708	missense_variant	c.485A>G	p.Gln162Arg
Sample_18557	chr14	77493388	G	C	IRF2BPL	ENST00000238647	missense_variant	c.748C>G	p.Leu250Val
Sample_18579	chr1	152281259	C	T	FLG	ENST00000368799	missense_variant	c.6103G>A	p.Gly2035Arg
Sample_18590	chr3	50387087	A	T	NPRL2	ENST00000232501	sequence_feature	c.339+9T>A	-
Sample_18590	chr9	124855238	C	T	TTLL11	ENST00000321582	missense_variant	c.460G>A	p.Ala154Thr
Sample_18612	chr19	45889229	G	A	PPP1R13L	ENST00000360957	intron_variant	c.1948-14C>T	-
Sample_18643	chr2	166897728	C	T	SCN1A	ENST00000303395	sequence_feature	c.2415+13G>A	-
Sample_18663	chr17	60062202	T	C	MED13	ENST00000397786	missense_variant	c.2501A>G	p.Tyr834Cys
Sample_18663	chr8	1951082	C	G	KBTBD11	ENST00000320248	missense_variant	c.1724C>G	p.Pro575Arg
Sample_18666	chr11	3041493	G	T	CARS	ENST00000380525	missense_variant	c.1223C>A	p.Ala408Asp
Sample_18674	chr2	105472157	C	A	POU3F3	ENST00000361360	stop_gained	c.189C>A	p.Tyr63*
Sample_18689	chr19	45668395	GA	G	TRAPPC6A	ENST00000006275	frameshift_variant	c.183delT	p.Leu62fs
Sample_18689	chr7	20438479	G	A	ITGB8	ENST00000222573	splice_region_variant&intron_variant	c.1147-4G>A	-
Sample_18689	chrX	41586873	C	G	GPR82	ENST00000302548	missense_variant	c.594C>G	p.Ile198Met
Sample_18705	chr21	46605006	G	A	ADARB1	ENST00000360697	missense_variant&splice_region_variant	c.1685G>A	p.Arg562His
Sample_18715	chr20	30382360	T	C	TPX2	ENST00000340513	intron_variant	c.1941+9T>C	-
Sample_18753	chr12	2613686	G	T	CACNA1C	ENST00000399634	missense_variant	c.1198G>T	p.Val400Phe
Sample_18759	chr16	27448917	C	T	IL21R	ENST00000337929	synonymous_variant	c.261C>T	p.His87His
Sample_18797	chr6	170592753	GC	G	DLL1	ENST00000366756	frameshift_variant	c.1613delG	p.Gly538fs
Sample_18807	chr3	195513556	GGGGTGGTGTC	G	MUC4	ENST00000463781	frameshift_variant	c.4885_4894delGACACCACCC	p.Asp1629fs
Sample_18807	chr9	35091852	C	A	PIGO	ENST00000341666	missense_variant	c.2032G>T	p.Val678Leu
Sample_18842	chr1	223983923	A	C	TP53BP2	ENST00000343537	missense_variant	c.2318T>G	p.Val773Gly
Sample_18842	chr12	72148920	CCGGCGGCGGCGGCGGCGGGG	C	RAB21	ENST00000261263	frameshift_variant	c.24_43delCGGCGGGGCGGCGGCGGCGG	p.Gly9fs
Sample_18891	chr2	179718211	T	G	CCDC141	ENST00000420890	missense_variant	c.3201A>C	p.Glu1067Asp
Sample_18904	chr6	15533638	G	A	DTNBP1	ENST00000355917	intron_variant	c.515-12C>T	-
Sample_18919	chr10	85993992	G	A	LRIT1	ENST00000372105	synonymous_variant	c.732C>T	p.Ser244Ser
Sample_18919	chr14	105834449	G	A	PACS2	ENST00000458164	missense_variant	c.625G>A	p.Glu209Lys
Sample_18919	chr14	23547436	G	T	ACIN1	ENST00000262710	missense_variant	c.2221C>A	p.Pro741Thr
Sample_18919	chr3	30769845	C	A	GADL1	ENST00000282538	synonymous_variant	c.1455G>T	p.Pro485Pro
Sample_18937	chr14	100363579	G	A	EML1	ENST00000334192	missense_variant	c.832G>A	p.Val278Met
Sample_18937	chr5	153144158	C	T	GRIA1	ENST00000448073	missense_variant	c.2018C>T	p.Thr673Met
Sample_18951	chr4	68784762	G	A	TMPRSS11A	ENST00000334830	missense_variant	c.890C>T	p.Pro297Leu
Sample_18988	chr2	20483095	T	TA	PUM2	ENST00000361078	splice_region_variant&intron_variant	c.1435+8dupT	-
Sample_19004	chr2	100623275	G	C	AFF3	ENST00000356421	missense_variant	c.767C>G	p.Pro256Arg
Sample_19004	chr2	242007218	C	T	SNED1	ENST00000310397	missense_variant	c.3050C>T	p.Thr1017Met
Sample_19010	chr16	24135141	GCTTC	G	PRKCB	ENST00000303531	splice_region_variant&intron_variant	c.919-11_919-8delCCTT	-
Sample_19010	chr16	28917009	CT	C	RABEP2	ENST00000358201	sequence_feature	c.1491+15delA	-
Sample_19010	chr7	45145304	G	T	TBRG4	ENST00000258770	synonymous_variant	c.471C>A	p.Gly157Gly
Sample_19013	chr22	50904230	G	A	SBF1	ENST00000380817	missense_variant	c.1051C>T	p.Pro351Ser
Sample_19013	chr6	169625243	C	T	THBS2	ENST00000366787	missense_variant	c.2770G>A	p.Asp924Asn
Sample_19016	chr3	65346873	C	A	MAGI1	ENST00000402939	splice_donor_variant&intron_variant	c.3634+1G>T	-
Sample_19016	chr3	69127071	T	TCAGCCAGCAGCTCCTCTATTCTCCTTCTTTTCTTCTCCGGCTCCTCGCCATCC	UBA3	ENST00000361055	splice_region_variant&intron_variant	c.63-3_63-2insGGATGGCGAGGAGCCGGAGAAGAAAAGAAGGAGAATAGAGGAGCTGCTGGCTG	-
Sample_19016	chr5	145838446	G	T	TCERG1	ENST00000296702	splice_acceptor_variant&intron_variant	c.439-1G>T	-
Sample_19016	chrX	41205762	C	A	DDX3X	ENST00000399959	missense_variant	c.1502C>A	p.Ala501Glu
Sample_19019	chr15	91026790	TA	T	IQGAP1	ENST00000268182	frameshift_variant	c.3755delA	p.Asn1252fs
Sample_19019	chr19	14827050	G	A	ZNF333	ENST00000292530	missense_variant&splice_region_variant	c.727G>A	p.Ala243Thr
Sample_19022	chr12	49431016	G	A	KMT2D	ENST00000301067	missense_variant	c.10123C>T	p.Pro3375Ser
Sample_19025	chr19	41594514	C	T	CYP2A13	ENST00000330436	synonymous_variant	c.138C>T	p.Tyr46Tyr
Sample_19028	chr17	4536590	T	A	ALOX15	ENST00000545513	synonymous_variant	c.1335A>T	p.Gly445Gly
Sample_19040	chr15	73076029	C	A	ADPGK	ENST00000311669	missense_variant	c.4G>T	p.Ala2Ser
Sample_19040	chr16	2328027	C	T	ABCA3	ENST00000301732	missense_variant	c.4762G>A	p.Val1588Met
Sample_19052	chr3	11059051	G	T	SLC6A1	ENST00000287766	missense_variant	c.154G>T	p.Asp52Tyr
Sample_19052	chr5	140553238	TG	T	PCDHB7	ENST00000231137	frameshift_variant	c.826delG	p.Glu276fs
Sample_19117	chr19	46299170	T	TCCTCCTCCTCGCCCTCCC	RSPH6A	ENST00000221538	inframe_insertion	c.2110_2111insGGGAGGGCGAGGAGGAGG	p.Glu703_Glu704insGlyGluGlyGluGluGlu
Sample_19147	chr1	37949034	G	A	ZC3H12A	ENST00000373087	missense_variant	c.1622G>A	p.Ser541Asn
Sample_19147	chr9	140772537	A	C	CACNA1B	ENST00000371355	missense_variant	c.152A>C	p.Gln51Pro
Sample_19147	chr9	140772538	G	C	CACNA1B	ENST00000371355	missense_variant	c.153G>C	p.Gln51His
Sample_19160	chr1	46736476	G	GCTGCTGC	RAD54L	ENST00000371975	intron_variant	c.1169+19_1169+20insCTGCTGC	-
Sample_19172	chr9	139929458	G	T	C9orf139	ENST00000314330	missense_variant	c.525G>T	p.Lys175Asn
Sample_19192	chr2	170103419	G	A	LRP2	ENST00000263816	stop_gained	c.2986C>T	p.Arg996*
Sample_19192	chr6	24301994	AC	A	DCDC2	ENST00000378454	frameshift_variant	c.505delG	p.Val169fs
Sample_19196	chr11	1017700	TGGAGGAAGTGTG	T	MUC6	ENST00000421673	inframe_deletion	c.5089_5100delCACACTTCCTCC	p.His1697_Ser1700del
Sample_19196	chr11	124755019	T	TC	ROBO4	ENST00000306534	frameshift_variant	c.2918dupG	p.Arg974fs
Sample_19196	chr19	8616617	T	G	MYO1F	ENST00000338257	splice_region_variant&intron_variant	c.771+7A>C	-
Sample_19215	chr1	67795261	G	A	IL12RB2	ENST00000262345	sequence_feature	c.665-9G>A	-
Sample_19215	chr10	75566099	G	A	RP11-574K11.31	ENST00000603027	missense_variant	c.1382C>T	p.Pro461Leu
Sample_19215	chr11	7723303	A	AC	OVCH2	ENST00000534193	frameshift_variant	c.530dupG	p.Ile179fs
Sample_19215	chr16	697457	C	CG	FAM195A	ENST00000307650	frameshift_variant	c.226dupG	p.Ala76fs
Sample_19215	chr4	74365729	A	T	AFM	ENST00000226355	missense_variant	c.1431A>T	p.Leu477Phe
Sample_19218	chr3	42265191	A	G	TRAK1	ENST00000327628	missense_variant	c.2824A>G	p.Met942Val
Sample_19224	chr14	105834449	G	A	PACS2	ENST00000458164	missense_variant	c.625G>A	p.Glu209Lys
Sample_19224	chr22	37875433	T	TG	MFNG	ENST00000356998	frameshift_variant	c.510dupC	p.Ser171fs
Sample_19224	chr3	102187863	C	CG	ZPLD1	ENST00000306176	frameshift_variant	c.867dupG	p.Phe290fs
Sample_19227	chr1	27684682	T	TG	MAP3K6	ENST00000357582	frameshift_variant	c.2904dupC	p.Ser969fs
Sample_19227	chr11	93428786	A	AAAAAAAAC	KIAA1731	ENST00000411936	frameshift_variant	c.1657_1658insAAAAAAAC	p.Thr553fs
Sample_19227	chr12	124399463	G	GC	DNAH10	ENST00000409039	frameshift_variant	c.10287dupC	p.Ser3430fs
Sample_19227	chr12	2162788	A	C	CACNA1C	ENST00000399634	intron_variant	c.49+11A>C	-
Sample_19227	chr12	42631938	G	C	AC020629.1	ENST00000601185	downstream_gene_variant	c.*3863G>C	-
Sample_19227	chr19	18898418	C	G	COMP	ENST00000222271	synonymous_variant	c.1017G>C	p.Thr339Thr
Sample_19227	chr19	45853902	C	CT	KLC3	ENST00000470402	frameshift_variant	c.1320dupT	p.Arg441fs
Sample_19227	chr4	25235930	C	T	PI4K2B	ENST00000264864	synonymous_variant	c.145C>T	p.Leu49Leu
Sample_19227	chrX	62893977	G	A	ARHGEF9	ENST00000253401	stop_gained	c.865C>T	p.Arg289*
Sample_19236	chr10	23003270	T	C	PIP4K2A	ENST00000376573	5_prime_UTR_variant	c.-15A>G	-
Sample_19236	chr11	118982350	A	C	C2CD2L	ENST00000336702	intron_variant	c.1019+11A>C	-
Sample_19236	chr14	71109172	C	G	TTC9	ENST00000256367	missense_variant	c.326C>G	p.Ala109Gly
Sample_19236	chr19	39898563	T	TG	ZFP36	ENST00000594442	frameshift_variant	c.256dupG	p.Val86fs
Sample_19236	chr2	54880888	T	TG	SPTBN1	ENST00000356805	frameshift_variant	c.5722dupG	p.Val1908fs
Sample_19246	chr1	6705872	T	TG	DNAJC11	ENST00000377577	frameshift_variant	c.870dupC	p.Ser291fs
Sample_19246	chr3	194408457	C	A	FAM43A	ENST00000329759	missense_variant	c.902C>A	p.Ala301Glu
Sample_19246	chr3	47456465	C	A	SCAP	ENST00000265565	missense_variant	c.3158G>T	p.Ser1053Ile
Sample_19246	chr6	62887170	T	C	KHDRBS2	ENST00000281156	missense_variant	c.139A>G	p.Lys47Glu
Sample_19249	chr1	197898188	T	A	LHX9	ENST00000367387	missense_variant	c.993T>A	p.Asn331Lys
Sample_19249	chr14	39583530	T	TG	GEMIN2	ENST00000308317	frameshift_variant	c.23dupG	p.Leu9fs
Sample_19249	chr19	39898563	T	TG	ZFP36	ENST00000594442	frameshift_variant	c.256dupG	p.Val86fs
Sample_19265	chr14	64492071	G	GATTAA	SYNE2	ENST00000358025	frameshift_variant&stop_gained	c.6185_6186insTTAAA	p.Glu2062fs
Sample_19265	chr14	64492073	GTCC	G	SYNE2	ENST00000358025	inframe_deletion	c.6187_6189delTCC	p.Ser2063del
Sample_19346	chr1	43396436	C	T	SLC2A1	ENST00000426263	missense_variant	c.377G>A	p.Arg126His
Sample_19384	chr20	23667857	AGGAAGCAC	A	CST4	ENST00000217423	intron_variant	c.229-27_229-20delGTGCTTCC	-
Sample_19384	chr5	178552156	A	C	ADAMTS2	ENST00000251582	missense_variant	c.2776T>G	p.Cys926Gly
Sample_19396	chr12	57961397	A	T	KIF5A	ENST00000455537	missense_variant	c.710A>T	p.Glu237Val
Sample_19396	chr19	50714004	C	T	MYH14	ENST00000262269	missense_variant	c.382C>T	p.Arg128Trp
Sample_19402	chr5	79473210	G	A	SERINC5	ENST00000512721	synonymous_variant	c.384C>T	p.Phe128Phe
Sample_19402	chr9	140058222	C	G	GRIN1	ENST00000371546	missense_variant	c.2518C>G	p.Leu840Val
Sample_19405	chr12	106772161	A	C	POLR3B	ENST00000228347	missense_variant&splice_region_variant	c.613A>C	p.Ser205Arg
Sample_19405	chr6	7581794	G	A	DSP	ENST00000379802	missense_variant	c.5371G>A	p.Ala1791Thr
Sample_19423	chr10	85971405	C	A	CDHR1	ENST00000372117	missense_variant&splice_region_variant	c.1487C>A	p.Ala496Asp
Sample_19423	chr19	17678199	G	T	COLGALT1	ENST00000252599	intron_variant	c.490-16G>T	-
Sample_19430	chr11	47431942	AG	A	SLC39A13	ENST00000362021	frameshift_variant	c.298delG	p.Glu100fs
Sample_19430	chr16	31128994	C	G	KAT8	ENST00000448516	5_prime_UTR_variant	c.-9C>G	-
Sample_19430	chr2	211447450	TA	T	CPS1	ENST00000430249	sequence_feature	c.639+18delA	-
Sample_19433	chr6	70897821	C	A	COL19A1	ENST00000322773	synonymous_variant	c.2899C>A	p.Arg967Arg
Sample_19439	chr1	152636901	G	A	LCE2D	ENST00000368784	missense_variant	c.320G>A	p.Gly107Glu
Sample_19482	chr15	44887647	G	A	SPG11	ENST00000261866	missense_variant	c.4445C>T	p.Ala1482Val
Sample_19482	chr19	35760333	C	T	LSR	ENST00000361790	downstream_gene_variant	c.*1571C>T	-
Sample_19482	chr6	90097051	C	T	RRAGD	ENST00000369415	missense_variant	c.407G>A	p.Arg136Gln
Sample_19491	chr4	115754857	A	AGTGGATAAGGTTT	NDST4	ENST00000264363	frameshift_variant	c.2300_2301insAAACCTTATCCAC	p.Asp767fs
Sample_19491	chr5	38530708	C	T	LIFR	ENST00000263409	missense_variant	c.42G>A	p.Met14Ile
Sample_19509	chr11	65652610	G	A	FIBP	ENST00000338369	stop_gained	c.715C>T	p.Gln239*
Sample_19509	chr19	36940725	TC	T	ZNF566	ENST00000392170	frameshift_variant	c.413delG	p.Gly138fs
Sample_19509	chr2	166231479	A	AG	SCN2A	ENST00000283256	splice_region_variant&intron_variant	c.4254+3_4254+4insG	-
Sample_19509	chr2	88751903	TGGC	T	FOXI3	ENSG00000214336	intragenic_variant	n.88751906_88751904delGCC	-
Sample_19524	chr8	11058239	G	T	XKR6	ENST00000416569	missense_variant	c.610C>A	p.Pro204Thr
Sample_19543	chr16	11827866	A	G	TXNDC11	ENST00000356957	missense_variant	c.541T>C	p.Phe181Leu
Sample_19543	chr5	110409300	A	G	TSLP	ENST00000344895	missense_variant	c.308A>G	p.Lys103Arg
Sample_19567	chr11	62289749	G	C	AHNAK	ENST00000378024	missense_variant	c.12140C>G	p.Pro4047Arg
Sample_19583	chr1	120508059	AGT	A	NOTCH2	ENST00000256646	sequence_feature	c.1681+15_1681+16delAC	-
Sample_19583	chr3	195512232	T	TGAGGAAGCGTCGGTGACAAGAAGAGGGGTG	MUC4	ENST00000463781	disruptive_inframe_insertion	c.6218_6219insCACCCCTCTTCTTGTCACCGACGCTTCCTC	p.Ala2073_Ser2074insThrProLeuLeuValThrAspAlaSerSer
Sample_19583	chr4	2306967	T	C	ZFYVE28	ENST00000290974	missense_variant	c.1100A>G	p.Gln367Arg
Sample_19598	chr5	139493874	CG	C	PURA	ENST00000331327	frameshift_variant	c.110delG	p.Gly37fs
Sample_19604	chr10	93741960	C	T	BTAF1	ENST00000265990	missense_variant	c.2026C>T	p.Arg676Trp
Sample_19604	chr7	128441287	A	G	CCDC136	ENST00000297788	missense_variant	c.394A>G	p.Lys132Glu
Sample_19657	chr3	57448419	T	C	DNAH12	ENST00000351747	missense_variant&splice_region_variant	c.2464A>G	p.Lys822Glu
Sample_19657	chr8	52733136	CTGTT	C	PCMTD1	ENST00000360540	frameshift_variant	c.845_848delAACA	p.Lys282fs
Sample_19663	chr2	65316137	T	C	RAB1A	ENST00000409784	missense_variant	c.356A>G	p.Lys119Arg
Sample_19663	chr4	101953472	T	TG	PPP3CA	ENST00000394854	frameshift_variant	c.1290dupC	p.Met431fs
Sample_19686	chr15	62209630	C	T	VPS13C	ENST00000261517	synonymous_variant	c.7965G>A	p.Gly2655Gly
Sample_19692	chr1	901958	C	A	PLEKHN1	ENST00000379409	missense_variant	c.47C>A	p.Ala16Asp
Sample_19692	chr16	89920999	G	T	SPIRE2	ENST00000378247	synonymous_variant	c.831G>T	p.Thr277Thr
Sample_19692	chr9	117046002	G	A	COL27A1	ENST00000356083	missense_variant	c.3893G>A	p.Arg1298His
Sample_19713	chr16	84792994	C	T	USP10	ENST00000570191	missense_variant	c.1322C>T	p.Pro441Leu
Sample_19719	chr14	23530698	C	T	ACIN1	ENST00000262710	missense_variant	c.3407G>A	p.Arg1136Gln
Sample_19725	chr2	73470272	A	G	CCT7	ENST00000258091	intron_variant	c.393+15A>G	-
Sample_19725	chr20	39831713	T	A	ZHX3	ENST00000544979	missense_variant	c.1844A>T	p.Lys615Ile
Sample_19728	chr2	46211768	C	T	PRKCE	ENST00000306156	missense_variant	c.772C>T	p.His258Tyr
Sample_19731	chr1	31351462	G	T	SDC3	ENST00000339394	splice_region_variant&intron_variant	c.256+8C>A	-
Sample_19731	chr10	129231671	C	T	DOCK1	ENST00000280333	missense_variant	c.4976C>T	p.Pro1659Leu
Sample_19731	chr12	106633971	C	T	CKAP4	ENST00000378026	missense_variant	c.640G>A	p.Asp214Asn
Sample_19734	chr2	193049097	T	C	TMEFF2	ENST00000272771	missense_variant	c.395A>G	p.Glu132Gly
Sample_19737	chr8	62550939	AG	A	ASPH	ENST00000379454	sequence_feature	c.791-18delC	-
Sample_19740	chr17	10204906	T	C	MYH13	ENST00000252172	missense_variant	c.5782A>G	p.Ser1928Gly
Sample_19740	chr4	100125402	T	C	ADH6	ENST00000394899	splice_acceptor_variant&intron_variant	c.1104-2A>G	-
Sample_19740	chr5	134086525	G	A	CAMLG	ENST00000297156	missense_variant	c.776G>A	p.Arg259Gln
Sample_19750	chr1	164776928	CAA	C	PBX1	ENST00000420696	sequence_feature	c.837+15_837+16delAA	-
Sample_19750	chr1	164776931	A	AGCCTGT	PBX1	ENST00000420696	sequence_feature	c.837+17_837+18insGCCTGT	-
Sample_19753	chr1	26764705	G	A	DHDDS	ENST00000360009	missense_variant	c.110G>A	p.Arg37His
Sample_19756	chr3	195509122	G	GT	MUC4	ENST00000463781	frameshift_variant	c.9328_9329insA	p.Pro3110fs
Sample_19756	chr4	57204616	T	C	AASDH	ENST00000205214	synonymous_variant	c.3249A>G	p.Arg1083Arg
Sample_19772	chr21	31973591	T	C	KRTAP22-1	ENST00000334680	3_prime_UTR_variant	c.*5T>C	-
Sample_19793	chr1	4834509	C	A	AJAP1	ENST00000378190	missense_variant	c.1186C>A	p.Leu396Ile
Sample_19964	chr7	43477688	C	T	HECW1	ENST00000395891	synonymous_variant	c.888C>T	p.Arg296Arg
Sample_19970	chr1	241929511	G	A	WDR64	ENST00000366552	sequence_feature	c.1918-9G>A	-
Sample_19970	chr10	76935901	T	C	SAMD8	ENST00000372690	synonymous_variant	c.1059T>C	p.Val353Val
Sample_19970	chr15	41021783	A	G	RAD51	ENST00000382643	missense_variant	c.728A>G	p.Gln243Arg
Sample_20065	chr1	234445086	T	C	SLC35F3	ENST00000366618	intron_variant	c.828+20T>C	-
Sample_20065	chr1	3428144	C	A	MEGF6	ENST00000356575	stop_gained	c.1084G>T	p.Glu362*
Sample_20065	chr19	58427771	C	T	ZNF417	ENST00000312026	synonymous_variant	c.9G>A	p.Ala3Ala
Sample_20078	chr10	35360126	C	T	CUL2	ENST00000537177	splice_donor_variant&intron_variant	c.176+1G>A	-
Sample_20078	chr21	37619842	T	TTGTTTTTAAGCTTTTCG	DOPEY2	ENST00000399151	frameshift_variant&stop_gained	c.4725_4726insTGTTTTTAAGCTTTTCG	p.Pro1576fs
Sample_20078	chr21	37619844	C	CT	DOPEY2	ENST00000399151	frameshift_variant	c.4727_4728insT	p.Asp1577fs
Sample_20078	chr8	89198703	A	T	MMP16	ENST00000286614	splice_donor_variant&intron_variant	c.404+2T>A	-
Sample_20095	chr19	42814620	C	G	PRR19	ENST00000341747	missense_variant	c.799C>G	p.Pro267Ala
Sample_20095	chr9	5762670	G	A	KIAA1432	ENST00000414202	intron_variant	c.2112+10G>A	-
Sample_20101	chr19	40421447	G	T	FCGBP	ENST00000221347	missense_variant	c.2474C>A	p.Thr825Asn
Sample_20104	chr19	4544288	GC	G	SEMA6B	ENST00000301293	frameshift_variant	c.1991delG	p.Gly664fs
Sample_20107	chr19	18779078	CCCTT	C	KLHL26	ENST00000300976	frameshift_variant	c.874_877delTTCC	p.Phe292fs
Sample_20107	chr19	18779084	C	CGGAAG	KLHL26	ENST00000300976	frameshift_variant	c.879_880insAAGGG	p.Gln294fs
Sample_20110	chr17	39991527	A	G	NT5C3B	ENST00000435506	splice_region_variant&intron_variant	c.112-3T>C	-
Sample_20125	chr17	79478054	C	T	ACTG1	ENST00000331925	missense_variant	c.883G>A	p.Ala295Thr
Sample_20138	chr17	8296784	A	G	RNF222	ENST00000344001	5_prime_UTR_variant	c.-5T>C	-
Sample_20141	chr22	21119437	C	T	PI4KA	ENST00000255882	missense_variant	c.2525G>A	p.Arg842Gln
Sample_20141	chr6	27776358	A	T	HIST1H2AI	ENST00000358739	missense_variant	c.371A>T	p.His124Leu
Sample_20144	chr1	41304087	C	G	KCNQ4	ENST00000347132	missense_variant	c.1980C>G	p.Phe660Leu
Sample_20144	chr19	9057888	G	C	MUC16	ENST00000397910	missense_variant	c.29558C>G	p.Thr9853Ser
Sample_20144	chr3	50645128	A	T	CISH	ENST00000443053	synonymous_variant	c.738T>A	p.Leu246Leu
Sample_20144	chr7	104753026	A	AT	KMT2E	ENST00000257745	frameshift_variant	c.4829dupT	p.Leu1610fs
Sample_20147	chr10	56089441	G	A	PCDH15	ENST00000361849	missense_variant	c.620C>T	p.Pro207Leu
Sample_20147	chr20	23350330	G	C	GZF1	ENST00000338121	synonymous_variant	c.1737G>C	p.Ala579Ala
Sample_20147	chr7	134617783	T	A	CALD1	ENST00000361675	missense_variant	c.263T>A	p.Val88Glu
Sample_20151	chr4	69962301	G	A	UGT2B7	ENST00000305231	synonymous_variant	c.63G>A	p.Gly21Gly
Sample_20151	chr7	128843237	C	T	SMO	ENST00000249373	missense_variant	c.344C>T	p.Ala115Val
Sample_20155	chr1	225586206	C	T	LBR	ENST00000272163	downstream_gene_variant	c.*4799G>A	-
Sample_20155	chr11	1605773	T	G	KRTAP5-1	ENST00000382171	missense_variant	c.707A>C	p.Gln236Pro
Sample_20155	chr6	112486498	G	C	LAMA4	ENST00000230538	sequence_feature	c.1552-20C>G	-
Sample_20177	chr6	31496836	C	G	MCCD1	ENST00000376191	synonymous_variant	c.45C>G	p.Arg15Arg
Sample_20183	chr1	35881166	A	G	ZMYM4	ENST00000314607	missense_variant	c.4160A>G	p.Asn1387Ser
Sample_20183	chr2	241725865	G	T	KIF1A	ENST00000498729	missense_variant	c.495C>A	p.Asn165Lys
Sample_20183	chr9	138908158	T	C	NACC2	ENST00000277554	missense_variant	c.1004A>G	p.Lys335Arg
Sample_20192	chr10	73058894	G	A	UNC5B	ENST00000335350	missense_variant	c.2698G>A	p.Ala900Thr
Sample_20200	chr18	21053397	G	C	RIOK3	ENST00000339486	missense_variant	c.820G>C	p.Glu274Gln
Sample_20211	chr5	126113297	A	G	LMNB1	ENST00000261366	missense_variant	c.97A>G	p.Lys33Glu
Sample_20211	chr8	99019719	G	C	MATN2	ENST00000254898	missense_variant	c.1463G>C	p.Cys488Ser
Sample_20218	chr16	56535381	G	A	BBS2	ENST00000245157	missense_variant	c.1109C>T	p.Ala370Val
Sample_20218	chr9	103054975	C	G	INVS	ENST00000262457	synonymous_variant	c.2436C>G	p.Gly812Gly
Sample_20218	chr9	114135449	C	A	KIAA0368	ENST00000259335	splice_donor_variant&intron_variant	c.4870+1G>T	-
Sample_20221	chr11	46903268	A	ACCC	LRP4	ENST00000378623	disruptive_inframe_insertion	c.2798_2799insGGG	p.Asp933delinsGluGly
Sample_20221	chr11	46903269	T	TTACCTTCCTCTTACTGCCAC	LRP4	ENST00000378623	frameshift_variant	c.2797_2798insGTGGCAGTAAGAGGAAGGTA	p.Asp933fs
Sample_20221	chrX	103495009	GGCGCCATGGGCGGCCCGGGTGGCAGAGGCGCCATGGGCGGCCCGGGTGGCAGAGGCGCCATGGGCGGCCCGGGTGGCAGAGGCGCCATGGGCGGCCCGGGTGGCACACGCGCCATGGGCGGCCCGGGTGGCACAC	G	ESX1	ENST00000372588	disruptive_inframe_deletion	c.986_1120del	p.Arg329_Ala373del
Sample_20254	chr4	1657300	C	A	FAM53A	ENST00000308132	missense_variant	c.287G>T	p.Gly96Val
Sample_20269	chr2	178097191	CAG	C	NFE2L2	ENST00000397062	frameshift_variant	c.521_522delCT	p.Pro174fs
Sample_20269	chr3	63996556	G	A	PSMD6	ENST00000492933	splice_region_variant&synonymous_variant	c.1230C>T	p.Asn410Asn
Sample_20278	chr9	103102655	T	C	TEX10	ENST00000374902	splice_region_variant&intron_variant	c.1138-4A>G	-
Sample_20281	chr3	192053223	C	T	FGF12	ENST00000454309	missense_variant	c.341G>A	p.Arg114His
Sample_20281	chr8	145535469	C	T	HSF1	ENST00000528838	synonymous_variant	c.807C>T	p.Thr269Thr
Sample_20284	chr5	454083	G	A	EXOC3	ENST00000315013	synonymous_variant	c.963G>A	p.Thr321Thr
Sample_2037	chr1	156639184	C	A	NES	ENST00000368223	missense_variant	c.4796G>T	p.Gly1599Val
Sample_2037	chr12	53647210	GCTGGGGCCTGTAGCGCCCTTTGTGGCTGCCATCCCTCTCCTGGCTCTGGCAGGGGC	G	MFSD5	ENST00000534842	frameshift_variant	c.915_970delGGGGCCTGTAGCGCCCTTTGTGGCTGCCATCCCTCTCCTGGCTCTGGCAGGGGCCT	p.Val308fs
Sample_20412	chr11	57511700	C	G	BTBD18	ENST00000422652	missense_variant	c.2045G>C	p.Trp682Ser
Sample_20412	chr19	16337338	T	C	AP1M1	ENST00000444449	missense_variant	c.689T>C	p.Val230Ala
Sample_20419	chr1	245006494	G	GAA	COX20	ENST00000366528	3_prime_UTR_variant	c.*17_*18dupAA	-
Sample_20419	chr11	64664315	C	A	ATG2A	ENST00000421419	missense_variant	c.5183G>T	p.Gly1728Val
Sample_20440	chr2	166767855	C	T	TTC21B	ENST00000243344	missense_variant	c.2443G>A	p.Ala815Thr
Sample_20440	chr20	43108738	C	G	TTPAL	ENST00000262605	missense_variant	c.99C>G	p.Cys33Trp
Sample_20495	chr14	23944486	A	T	NGDN	ENST00000408901	missense_variant	c.251A>T	p.Asp84Val
Sample_20495	chr22	39136446	A	G	SUN2	ENST00000405018	sequence_feature	c.1254-9T>C	-
Sample_20520	chr16	46723648	C	A	ORC6	ENST00000219097	missense_variant	c.31C>A	p.Pro11Thr
Sample_20520	chr17	63532484	C	T	AXIN2	ENST00000307078	missense_variant	c.2095G>A	p.Glu699Lys
Sample_20609	chr20	34022017	C	A	GDF5	ENST00000374369	missense_variant	c.1196G>T	p.Arg399Leu
Sample_20609	chr6	108243055	G	A	SEC63	ENST00000369002	missense_variant	c.398C>T	p.Pro133Leu
Sample_20615	chr17	55187378	C	T	AKAP1	ENST00000337714	splice_region_variant&intron_variant	c.1715-8C>T	-
Sample_20620	chr5	167812344	C	T	WWC1	ENST00000521089	missense_variant	c.358C>T	p.Arg120Cys
Sample_20642	chr14	77914911	C	G	VIPAS39	ENST00000556412	intron_variant	c.526-18G>C	-
Sample_20646	chrX	24229330	G	GT	ZFX	ENST00000540034	frameshift_variant&stop_gained	c.2373dupT	p.Glu792fs
Sample_20665	chr17	37762465	C	T	NEUROD2	ENST00000302584	missense_variant	c.388G>A	p.Glu130Lys
Sample_20665	chr21	47685964	C	T	MCM3AP	ENST00000291688	missense_variant	c.2906G>A	p.Gly969Glu
Sample_20694	chr17	62891271	GGTGGAAGTGTCACCTCAGGGTGTCCTGGAGGAGGAGCTGTAGTCATCAGGGCTGTAGAAGGTTCAACCTCTGTCATGGATTTTGGAGTGATGGTAAACCCCAGGTCCAAAGGTTGAACTGTGGCTCGAGTCAGGTGTGAATGCTGAGTCTGAACCTGGTCTGGAT	G	LRRC37A3	ENST00000319651	disruptive_inframe_deletion	c.1940_2104del	p.His647_Pro701del
Sample_20694	chr9	132481494	C	CCT	PRRX2	ENST00000372469	intron_variant	c.260-15_260-14insTC	-
Sample_20722	chr11	1955029	A	AAGG	TNNT3	ENST00000397301	inframe_insertion	c.295_297dupGAG	p.Glu99dup
Sample_20722	chr11	62287293	C	T	AHNAK	ENST00000378024	missense_variant	c.14596G>A	p.Asp4866Asn
Sample_20722	chr18	25568485	T	C	CDH2	ENST00000269141	splice_region_variant&intron_variant	c.1741+3A>G	-
Sample_20722	chr3	195512147	CG	C	MUC4	ENST00000463781	frameshift_variant	c.6303delC	p.Asp2101fs
Sample_20728	chr3	133357010	G	GAGATTTAAAATGAAA	TOPBP1	ENST00000260810	splice_region_variant&intron_variant	c.2234-19_2234-5dupTTTCATTTTAAATCT	-
Sample_20728	chr8	3245148	G	C	CSMD1	ENST00000520002	missense_variant	c.2653C>G	p.Arg885Gly
Sample_20891	chr11	47356682	C	G	MYBPC3	ENST00000399249	missense_variant	c.2816G>C	p.Arg939Pro
Sample_20891	chr14	77492734	A	G	IRF2BPL	ENST00000238647	missense_variant	c.1402T>C	p.Ser468Pro
Sample_20894	chr18	9522336	C	T	RALBP1	ENST00000019317	synonymous_variant	c.882C>T	p.Thr294Thr
Sample_20894	chr20	3740644	C	T	C20orf27	ENST00000217195	intron_variant	c.94+10G>A	-
Sample_2090	chr1	6184653	T	A	CHD5	ENST00000262450	missense_variant	c.4463A>T	p.Asp1488Val
Sample_2090	chr10	11504859	G	A	USP6NL	ENST00000379237	missense_variant	c.2137C>T	p.Pro713Ser
Sample_2090	chr19	50102817	C	T	PRR12	ENST00000418929	stop_gained	c.3967C>T	p.Gln1323*
Sample_2090	chr6	12292663	C	T	EDN1	ENST00000379375	missense_variant	c.154C>T	p.Arg52Cys
Sample_2090	chr6	155635558	G	C	TFB1M	ENST00000367166	missense_variant	c.5C>G	p.Ala2Gly
Sample_20918	chr2	239079576	T	A	ILKAP	ENST00000254654	splice_region_variant&intron_variant	c.1038+8A>T	-
Sample_20925	chr12	80862584	T	A	PTPRQ	ENST00000266688	missense_variant	c.994T>A	p.Phe332Ile
Sample_20937	chr20	39750809	C	T	TOP1	ENST00000361337	intron_variant	c.2195+14C>T	-
Sample_20937	chrX	49022620	T	A	MAGIX	ENST00000412696	missense_variant	c.887T>A	p.Ile296Asn
Sample_20940	chr12	107208837	C	T	RIC8B	ENST00000392837	missense_variant	c.496C>T	p.Arg166Cys
Sample_20958	chr19	18245432	G	A	MAST3	ENST00000262811	missense_variant	c.1528G>A	p.Gly510Ser
Sample_20958	chr19	49207252	C	G	FUT2	ENST00000391876	3_prime_UTR_variant	c.*7C>G	-
Sample_20964	chr14	75276417	C	G	YLPM1	ENST00000325680	missense_variant	c.4856C>G	p.Pro1619Arg
Sample_20964	chr3	112647720	T	C	CD200R1	ENST00000308611	missense_variant	c.712A>G	p.Thr238Ala
Sample_20964	chr6	152542181	T	C	SYNE1	ENST00000265368	splice_region_variant&synonymous_variant	c.21657A>G	p.Arg7219Arg
Sample_21011	chr10	76732371	G	A	KAT6B	ENST00000287239	synonymous_variant	c.1035G>A	p.Pro345Pro
Sample_21011	chr15	93489337	C	A	CHD2	ENST00000394196	stop_gained	c.1268C>A	p.Ser423*
Sample_21017	chr11	129799299	A	G	PRDM10	ENST00000358825	splice_region_variant&intron_variant	c.1542+6T>C	-
Sample_21017	chr6	119670121	C	A	MAN1A1	ENST00000368468	missense_variant	c.110G>T	p.Arg37Leu
Sample_21043	chr8	145161495	G	T	MAF1	ENST00000534585	missense_variant	c.628G>T	p.Asp210Tyr
Sample_21043	chr9	133495734	T	C	FUBP3	ENST00000319725	splice_region_variant&intron_variant	c.667-7T>C	-
Sample_21064	chr22	30890156	C	A	SEC14L4	ENST00000255858	missense_variant	c.561G>T	p.Lys187Asn
Sample_21071	chr16	67472921	G	A	ATP6V0D1	ENST00000540149	missense_variant	c.892C>T	p.Arg298Trp
Sample_21071	chr19	9025662	T	TGGAGGAAGCATAGGAAGGTAAGTGGGTGAGCTGA	MUC16	ENST00000397910	splice_region_variant&intron_variant	c.36796-5_36796-4insTCAGCTCACCCACTTACCTTCCTATGCTTCCTCC	-
Sample_21075	chr19	36342201	G	C	NPHS1	ENST00000378910	synonymous_variant	c.360C>G	p.Pro120Pro
Sample_21078	chr13	31495692	T	C	MEDAG	ENST00000380482	splice_region_variant&intron_variant	c.502-6T>C	-
Sample_21081	chr14	105351801	G	A	CEP170B	ENST00000453495	synonymous_variant	c.1869G>A	p.Gly623Gly
Sample_21085	chr12	31841981	T	C	AMN1	ENST00000281471	synonymous_variant	c.663A>G	p.Gln221Gln
Sample_21112	chr1	24426270	G	A	MYOM3	ENST00000330966	splice_region_variant&intron_variant	c.564-5C>T	-
Sample_21112	chr8	71570042	T	C	LACTB2	ENST00000276590	missense_variant	c.362A>G	p.Tyr121Cys
Sample_21156	chr1	168211737	A	C	SFT2D2	ENST00000271375	splice_acceptor_variant&intron_variant	c.444-2A>C	-
Sample_21156	chr5	169679444	T	A	LCP2	ENST00000046794	synonymous_variant	c.1317A>T	p.Ile439Ile
Sample_21184	chr19	55899458	G	T	TMEM238	ENST00000444469	upstream_gene_variant	c.-3831C>A	-
Sample_21200	chr9	32542636	G	A	TOPORS	ENST00000360538	synonymous_variant	c.1887C>T	p.Ser629Ser
Sample_21206	chr1	155012960	G	A	DCST1	ENST00000295542	splice_acceptor_variant&intron_variant	c.392-1G>A	-
Sample_21206	chr1	53108627	C	T	FAM159A	ENST00000517870	missense_variant	c.275C>T	p.Ser92Phe
Sample_21206	chr17	80043221	A	T	FASN	ENST00000306749	missense_variant	c.4180T>A	p.Ser1394Thr
Sample_21206	chr3	113379276	T	C	KIAA2018	ENST00000316407	missense_variant	c.1253A>G	p.Asn418Ser
Sample_21206	chr3	195013163	G	C	ACAP2	ENST00000326793	missense_variant	c.1784C>G	p.Ser595Cys
Sample_21215	chr21	45540332	T	C	PWP2	ENST00000291576	missense_variant	c.1292T>C	p.Val431Ala
Sample_21241	chr11	19901529	C	A	NAV2	ENST00000396087	missense_variant	c.626C>A	p.Ala209Asp
Sample_21248	chr19	46270074	C	T	SIX5	ENST00000317578	synonymous_variant	c.1143G>A	p.Lys381Lys
Sample_21248	chr9	111745584	C	T	CTNNAL1	ENST00000325551	synonymous_variant	c.741G>A	p.Arg247Arg
Sample_21254	chr12	7559347	T	TA	CD163L1	ENST00000416109	frameshift_variant	c.897dupT	p.Lys300fs
Sample_21254	chr4	156297017	C	T	MAP9	ENST00000311277	5_prime_UTR_variant	c.-15G>A	-
Sample_21262	chr11	134074827	G	A	NCAPD3	ENST00000534548	synonymous_variant	c.1056C>T	p.Val352Val
Sample_21262	chr6	32557498	C	CAGGCAGCCTGAGACACACCATGCTGGAGAACAGCACAGGACCAGGTGCCAGGGTAGCAGGCAAGTCTCACATTCATGGAGAACTATGACCCCCACCACTCACATCCCAAACAT	HLA-DRB1	ENST00000360004	frameshift_variant&stop_gained	c.21_22insATGTTTGGGATGTGAGTGGTGGGGGTCATAGTTCTCCATGAATGTGAGACTTGCCTGCTACCCTGGCACCTGGTCCTGTGCTGTTCTCCAGCATGGTGTGTCTCAGGCTGCCT	p.Gly8fs
Sample_21269	chr20	20693081	G	C	RALGAPA2	ENST00000202677	missense_variant	c.43C>G	p.Gln15Glu
Sample_21269	chr4	110442601	T	C	SEC24B	ENST00000504968	missense_variant	c.2417T>C	p.Leu806Ser
Sample_21269	chr7	82545647	G	A	PCLO	ENST00000333891	synonymous_variant	c.11655C>T	p.Tyr3885Tyr
Sample_21347	chr1	201178318	G	A	IGFN1	ENST00000335211	missense_variant	c.4297G>A	p.Gly1433Arg
Sample_21390	chr9	87366905	A	G	NTRK2	ENST00000277120	missense_variant	c.1301A>G	p.Tyr434Cys
Sample_21423	chr5	139493919	A	AG	PURA	ENST00000331327	frameshift_variant	c.159dupG	p.Leu54fs
Sample_21423	chr8	12043845	CG	C	FAM86B1	ENST00000533852	intron_variant	c.742+15delC	-
Sample_21443	chr4	56825837	G	A	CEP135	ENST00000257287	sequence_feature	c.615-11G>A	-
Sample_21443	chr9	86616622	G	T	RMI1	ENST00000325875	missense_variant	c.721G>T	p.Gly241Cys
Sample_21463	chr12	58145115	C	T	CDK4	ENST00000257904	missense_variant	c.229G>A	p.Val77Ile
Sample_21473	chr17	4542377	C	T	ALOX15	ENST00000545513	missense_variant	c.454G>A	p.Glu152Lys
Sample_21476	chr1	26784371	G	A	DHDDS	ENST00000360009	missense_variant	c.632G>A	p.Arg211Gln
Sample_21476	chr6	38879318	A	G	DNAH8	ENST00000327475	missense_variant	c.9779A>G	p.Glu3260Gly
Sample_21482	chr1	22154787	C	T	HSPG2	ENST00000374695	missense_variant	c.12370G>A	p.Glu4124Lys
Sample_21488	chr16	58545346	C	T	NDRG4	ENST00000394282	missense_variant	c.1042C>T	p.Arg348Cys
Sample_21488	chrX	153296363	G	A	MECP2	ENST00000453960	missense_variant	c.952C>T	p.Arg318Cys
Sample_21527	chr14	57857842	C	T	NAA30	ENST00000556492	missense_variant	c.167C>T	p.Pro56Leu
Sample_21684	chr1	35865139	C	T	ZMYM4	ENST00000314607	stop_gained	c.3490C>T	p.Arg1164*
Sample_21684	chr7	154863096	G	A	HTR5A	ENST00000287907	missense_variant	c.487G>A	p.Ala163Thr
Sample_21695	chr8	71082585	G	A	NCOA2	ENST00000452400	synonymous_variant	c.393C>T	p.Asn131Asn
Sample_21708	chr1	15809819	G	C	CELA2B	ENST00000375910	synonymous_variant	c.417G>C	p.Leu139Leu
Sample_21708	chrX	71681927	G	A	HDAC8	ENST00000373573	missense_variant	c.932C>T	p.Thr311Met
Sample_21725	chr19	51527869	G	C	KLK11	ENST00000594768	sequence_feature	c.293+25C>G	-
Sample_21782	chr20	30789951	A	AG	PLAGL2	ENST00000246229	frameshift_variant	c.30dupC	p.Trp11fs
Sample_21789	chr17	42398856	G	A	SLC25A39	ENST00000377095	stop_gained	c.463C>T	p.Arg155*
Sample_21789	chr8	99028891	G	A	MATN2	ENST00000254898	splice_donor_variant&intron_variant	c.1696+1G>A	-
Sample_21794	chr11	3249526	C	A	MRGPRE	ENST00000389832	missense_variant	c.504G>T	p.Glu168Asp
Sample_21794	chr2	217498305	T	TGCTGCC	IGFBP2	ENST00000233809	disruptive_inframe_insertion	c.64_65insCGCTGC	p.Leu21_Leu22insProLeu
Sample_21803	chr10	410507	T	A	DIP2C	ENST00000280886	missense_variant	c.2284A>T	p.Ser762Cys
Sample_21811	chr12	56350013	G	C	DGKA	ENST00000331886	downstream_gene_variant	c.*2461G>C	-
Sample_21811	chr5	156752534	G	A	CYFIP2	ENST00000318218	missense_variant	c.1945G>A	p.Glu649Lys
Sample_21820	chr16	2258452	C	T	MLST8	ENST00000301724	missense_variant&splice_region_variant	c.700C>T	p.Leu234Phe
Sample_21820	chr8	62475402	T	A	ASPH	ENST00000379454	missense_variant	c.1338A>T	p.Leu446Phe
Sample_21836	chr11	3249133	G	A	MRGPRE	ENST00000389832	synonymous_variant	c.897C>T	p.Val299Val
Sample_21836	chr17	1257564	A	C	YWHAE	ENST00000264335	missense_variant	c.656T>G	p.Leu219Arg
Sample_21836	chr17	26820753	C	A	SLC13A2	ENST00000444914	missense_variant	c.1190C>A	p.Pro397Gln
Sample_21836	chr5	74990615	A	AGGGTGACAG	POC5	ENST00000428202	disruptive_inframe_insertion	c.554_555insCTGTCACCC	p.Phe185_Ile186insCysHisPro
Sample_21839	chr16	50744822	C	T	NOD2	ENST00000300589	missense_variant	c.1000C>T	p.Arg334Trp
Sample_21839	chr2	63605550	A	G	WDPCP	ENST00000272321	synonymous_variant	c.1719T>C	p.Tyr573Tyr
Sample_21863	chr8	133913780	G	A	TG	ENST00000220616	missense_variant	c.3616G>A	p.Gly1206Ser
Sample_2189	chr4	69870736	A	C	RP11-813N20.1	ENSG00000251685	intragenic_variant	n.69870736T>G	-
Sample_21890	chr5	171523563	T	A	STK10	ENST00000176763	missense_variant&splice_region_variant	c.872A>T	p.His291Leu
Sample_21912	chr16	90024030	C	T	DEF8	ENST00000268676	stop_gained	c.517C>T	p.Arg173*
Sample_21912	chrX	154133079	T	G	F8	ENST00000360256	splice_region_variant&intron_variant	c.5586+7A>C	-
Sample_21921	chr2	103317547	T	C	SLC9A2	ENST00000233969	synonymous_variant	c.1605T>C	p.Asp535Asp
Sample_21930	chr2	109368449	C	T	RANBP2	ENST00000283195	missense_variant&splice_region_variant	c.1754C>T	p.Thr585Met
Sample_21933	chr6	26217204	T	C	HIST1H2AE	ENST00000303910	start_lost	c.2T>C	p.Met1?
Sample_21936	chr1	150325375	C	T	PRPF3	ENST00000324862	missense_variant	c.1972C>T	p.Arg658Cys
Sample_21936	chr5	149313501	G	C	PDE6A	ENST00000255266	missense_variant	c.709C>G	p.Arg237Gly
Sample_21939	chr12	56335789	T	C	DGKA	ENST00000331886	synonymous_variant	c.1258T>C	p.Leu420Leu
Sample_21939	chr16	9024175	G	A	USP7	ENST00000344836	synonymous_variant	c.159C>T	p.Asn53Asn
Sample_21942	chr6	118015344	G	A	NUS1	ENST00000368494	splice_donor_variant&intron_variant	c.691+1G>A	-
Sample_21961	chr15	43545750	GCA	G	TGM5	ENST00000220420	frameshift_variant	c.636_637delTG	p.Ala213fs
Sample_21961	chr3	18428073	C	T	SATB1	ENST00000417717	protein_protein_contact	c.1237G>A	-
Sample_21964	chr12	124857124	T	A	NCOR2	ENST00000356219	missense_variant	c.2251A>T	p.Ile751Phe
Sample_21964	chr4	54256014	CAG	C	FIP1L1	ENST00000507166	frameshift_variant	c.372_373delAG	p.Gly126fs
Sample_21967	chr15	26806284	T	C	GABRB3	ENST00000541819	missense_variant	c.1043A>G	p.His348Arg
Sample_22010	chr2	220440174	A	G	INHA	ENST00000243786	missense_variant	c.1027A>G	p.Thr343Ala
Sample_22013	chr21	40778483	TC	T	LCA5L	ENST00000288350	frameshift_variant	c.1337delG	p.Gly446fs
Sample_22016	chr5	122425868	G	GCCGCCGCCC	PRDM6	ENST00000407847	disruptive_inframe_insertion	c.165_173dupGCCCCCGCC	p.Pro56_Pro58dup
Sample_22025	chr22	30421711	C	G	MTMR3	ENST00000401950	missense_variant	c.3518C>G	p.Ser1173Cys
Sample_22025	chr6	32548549	A	G	HLA-DRB1	ENST00000360004	missense_variant	c.737T>C	p.Leu246Pro
Sample_22025	chr7	107414366	G	A	SLC26A3	ENST00000340010	missense_variant&splice_region_variant	c.2006C>T	p.Ser669Leu
Sample_22028	chr19	14865808	G	T	EMR2	ENST00000601345	missense_variant	c.1515C>A	p.His505Gln
Sample_22041	chr20	43607107	C	G	STK4	ENST00000372806	missense_variant	c.140C>G	p.Ala47Gly
Sample_22041	chr5	125939780	C	T	PHAX	ENST00000297540	synonymous_variant	c.615C>T	p.Asp205Asp
Sample_22101	chr11	9445380	ACTTTGGCAAGAAGACC	A	IPO7	ENST00000379719	frameshift_variant	c.1102_1117delTGGCAAGAAGACCCTT	p.Trp368fs
Sample_22101	chr14	105614232	G	A	JAG2	ENST00000331782	splice_region_variant&intron_variant	c.2249-7C>T	-
Sample_22101	chr2	152427040	C	T	NEB	ENST00000397345	missense_variant	c.17089G>A	p.Ala5697Thr
Sample_22101	chr7	30008639	T	G	SCRN1	ENST00000434476	synonymous_variant	c.105A>C	p.Pro35Pro
Sample_22119	chr3	122632400	G	T	SEMA5B	ENST00000451055	missense_variant	c.2423C>A	p.Ser808Tyr
Sample_22125	chr16	29992984	G	A	TAOK2	ENST00000308893	missense_variant&splice_region_variant	c.658G>A	p.Glu220Lys
Sample_22177	chr12	27944825	A	G	KLHL42	ENST00000381271	missense_variant	c.1057A>G	p.Thr353Ala
Sample_22177	chr19	3179920	G	A	S1PR4	ENST00000246115	missense_variant	c.1130G>A	p.Ser377Asn
Sample_2219	chr15	43317076	C	T	UBR1	ENST00000290650	missense_variant	c.2690G>A	p.Arg897Gln
Sample_22228	chr2	166201137	G	A	SCN2A	ENST00000283256	missense_variant	c.2635G>A	p.Gly879Arg
Sample_22228	chr2	47643554	C	G	MSH2	ENST00000233146	missense_variant	c.1062C>G	p.Asn354Lys
Sample_22253	chr19	9063063	C	T	MUC16	ENST00000397910	missense_variant	c.24383G>A	p.Ser8128Asn
Sample_22281	chr2	21224742	T	C	APOB	ENST00000233242	missense_variant	c.13552A>G	p.Lys4518Glu
Sample_22281	chr5	140605330	C	A	PCDHB14	ENST00000239449	stop_gained	c.2253C>A	p.Tyr751*
Sample_22281	chr8	145737562	C	CGGCGTGGGCGGTGGGG	RECQL4	ENST00000428558	frameshift_variant	c.3200_3201insCCCCACCGCCCACGCC	p.Ala1068fs
Sample_22337	chr4	148406968	C	T	EDNRA	ENST00000324300	synonymous_variant	c.135C>T	p.Leu45Leu
Sample_22337	chr5	156752581	C	G	CYFIP2	ENST00000318218	missense_variant	c.1992C>G	p.Ile664Met
Sample_22337	chr7	27831632	C	G	TAX1BP1	ENST00000409980	missense_variant	c.1046C>G	p.Thr349Ser
Sample_2236	chr5	132269856	G	GT	AFF4	ENST00000265343	frameshift_variant	c.900dupA	p.Pro301fs
Sample_2236	chrX	55026892	C	A	APEX2	ENST00000374987	synonymous_variant	c.37C>A	p.Arg13Arg
Sample_2239	chr18	31318453	TG	T	ASXL3	ENST00000269197	frameshift_variant	c.1088delG	p.Gly363fs
Sample_2239	chr4	100515897	T	C	MTTP	ENST00000511045	synonymous_variant	c.847T>C	p.Leu283Leu
Sample_22419	chr19	17737458	C	T	UNC13A	ENST00000428389	missense_variant	c.4321G>A	p.Asp1441Asn
Sample_22429	chr11	33682527	A	G	KIAA1549L	ENST00000389726	synonymous_variant	c.5253A>G	p.Gly1751Gly
Sample_22429	chr19	3825209	C	T	ZFR2	ENST00000262961	intron_variant	c.1213+19G>A	-
Sample_22451	chr15	64968451	G	A	ZNF609	ENST00000326648	missense_variant	c.3398G>A	p.Arg1133Gln
Sample_22451	chr17	4440176	CCGCCCGTCTCT	C	SPNS2	ENST00000329078	splice_region_variant&intron_variant	c.1608-17_1608-7delGCCCGTCTCTC	-
Sample_22451	chr5	130769227	A	G	CTC-432M15.3	ENST00000514667	synonymous_variant	c.4020T>C	p.Asp1340Asp
Sample_22454	chr3	46062794	G	A	XCR1	ENST00000309285	missense_variant	c.646C>T	p.Arg216Cys
Sample_22454	chr5	43453741	T	C	C5orf28	ENST00000397080	intron_variant	c.312+19A>G	-
Sample_22460	chr15	100794364	T	C	ADAMTS17	ENST00000268070	missense_variant	c.1052A>G	p.Lys351Arg
Sample_22463	chr5	157240156	C	A	CLINT1	ENST00000523908	missense_variant	c.432G>T	p.Arg144Ser
Sample_22469	chr14	50298078	G	A	NEMF	ENST00000298310	missense_variant&splice_region_variant	c.884C>T	p.Ala295Val
Sample_22469	chr19	22364019	T	A	ZNF676	ENST00000397121	missense_variant	c.500A>T	p.Asn167Ile
Sample_22469	chr21	33340640	G	A	HUNK	ENST00000270112	missense_variant	c.953G>A	p.Arg318His
Sample_22472	chr22	42206248	A	T	CCDC134	ENST00000255784	missense_variant	c.263A>T	p.Asp88Val
Sample_22472	chr7	79764594	G	C	GNAI1	ENST00000351004	missense_variant&splice_region_variant	c.118G>C	p.Gly40Arg
Sample_22503	chr11	108199980	A	T	ATM	ENST00000278616	intron_variant	c.7307+15A>T	-
Sample_22503	chr17	19617159	C	T	SLC47A2	ENST00000325411	missense_variant	c.422G>A	p.Arg141Gln
Sample_2253	chr10	113941493	G	A	GPAM	ENST00000348367	missense_variant	c.50C>T	p.Pro17Leu
Sample_2253	chr14	88652413	C	T	KCNK10	ENST00000312350	synonymous_variant	c.1098G>A	p.Glu366Glu
Sample_22530	chr13	115011544	GTCTTAGT	G	CDC16	ENST00000356221	sequence_feature	c.897+21_897+27delTCTTAGT	-
Sample_22530	chr19	1298577	G	C	EFNA2	ENST00000215368	missense_variant	c.482G>C	p.Arg161Pro
Sample_22530	chrX	133547889	AC	A	PHF6	ENST00000394292	frameshift_variant	c.627delC	p.Arg210fs
Sample_22601	chr11	70644620	G	A	SHANK2	ENST00000338508	missense_variant	c.1708C>T	p.Arg570Cys
Sample_22601	chr15	63055814	C	T	TLN2	ENST00000306829	missense_variant	c.5014C>T	p.Arg1672Trp
Sample_22601	chr9	100258001	G	A	TDRD7	ENST00000355295	missense_variant	c.3133G>A	p.Glu1045Lys
Sample_22625	chr17	26671600	G	A	TNFAIP1	ENST00000226225	missense_variant	c.925G>A	p.Gly309Ser
Sample_22625	chr20	13279685	C	G	ISM1	ENST00000262487	missense_variant	c.974C>G	p.Ser325Cys
Sample_22625	chr3	65361557	C	G	MAGI1	ENST00000402939	missense_variant	c.3059G>C	p.Arg1020Pro
Sample_22625	chr7	70231220	AGCACCAGCACACCCACCAGCACAC	A	AUTS2	ENST00000342771	inframe_deletion	c.1603_1626delCACCAGCACACGCACCAGCACACC	p.His535_Thr542del
Sample_22676	chr19	20807788	T	TA	ZNF626	ENST00000601440	frameshift_variant	c.894_895insT	p.Thr299fs
Sample_22676	chr2	61719488	TAC	T	XPO1	ENST00000401558	frameshift_variant	c.1693_1694delGT	p.Val565fs
Sample_22676	chr5	148747005	G	T	PCYOX1L	ENST00000274569	missense_variant	c.765G>T	p.Lys255Asn
Sample_22676	chr5	75967754	TAG	T	IQGAP2	ENST00000274364	frameshift_variant	c.3017_3018delAG	p.Glu1006fs
Sample_22679	chr10	105209380	G	A	CALHM2	ENST00000260743	synonymous_variant	c.319C>T	p.Leu107Leu
Sample_22679	chr17	40120767	C	T	CNP	ENST00000393892	sequence_feature	c.676+9C>T	-
Sample_22692	chr12	6976845	G	GAGGTGGTTTGTGCTCCCCCTACT	TPI1	ENST00000229270	splice_donor_variant&intron_variant	c.226_226+1insAGGTGGTTTGTGCTCCCCCTACT	-
Sample_22692	chr22	29602129	G	GAACTGGTGCTCCTATGTGGTGACCCGCACCATCTCA	EMID1	ENST00000404820	splice_donor_variant&intron_variant	c.101+1_101+2insAACTGGTGCTCCTATGTGGTGACCCGCACCATCTCA	-
Sample_22692	chr22	29611621	TAGGACTGCCCG	T	EMID1	ENST00000404820	splice_region_variant&intron_variant	c.319+3_319+13delAGGACTGCCCG	-
Sample_22692	chr22	29627673	T	TCCACAGGGCCCCCCAGG	EMID1	ENST00000404820	splice_region_variant&intron_variant	c.676+2_676+3insCCACAGGGCCCCCCAGG	-
Sample_22692	chr8	145771087	G	A	ARHGAP39	ENST00000377307	synonymous_variant	c.2067C>T	p.Ser689Ser
Sample_22695	chr1	245021005	AATC	A	HNRNPU	ENST00000283179	disruptive_inframe_deletion	c.1506_1508delGAT	p.Met502del
Sample_22695	chr12	31566485	T	A	DENND5B	ENST00000306833	missense_variant	c.2671A>T	p.Met891Leu
Sample_22695	chr2	15770113	G	A	DDX1	ENST00000233084	splice_acceptor_variant&intron_variant	c.1972-1G>A	-
Sample_22695	chr8	74334866	T	C	STAU2	ENST00000524300	synonymous_variant	c.1602A>G	p.Glu534Glu
Sample_22698	chr8	145731735	C	T	GPT	ENST00000394955	synonymous_variant	c.1077C>T	p.Asp359Asp
Sample_22716	chr8	91063970	A	G	DECR1	ENST00000220764	splice_region_variant&intron_variant	c.948+3A>G	-
Sample_22722	chr17	27809306	G	A	TAOK1	ENST00000261716	missense_variant&splice_region_variant	c.655G>A	p.Ala219Thr
Sample_22725	chr10	108431083	G	A	SORCS1	ENST00000344440	stop_gained	c.2101C>T	p.Arg701*
Sample_22729	chr2	24300512	C	T	TP53I3	ENST00000238721	synonymous_variant	c.936G>A	p.Glu312Glu
Sample_22729	chr3	195512226	T	TGTGGACACTGAGGAAGCGTCGGTGACAAGAAGAGGGGTG	MUC4	ENST00000463781	disruptive_inframe_insertion	c.6224_6225insCACCCCTCTTCTTGTCACCGACGCTTCCTCAGTGTCCAC	p.Thr2075_Gly2076insThrProLeuLeuValThrAspAlaSerSerValSerThr
Sample_22732	chr9	136501653	G	T	DBH	ENST00000393056	missense_variant	c.160G>T	p.Asp54Tyr
Sample_22732	chrX	2839946	G	C	ARSD	ENST00000381154	stop_gained&splice_region_variant	c.314C>G	p.Ser105*
Sample_22735	chr17	80436693	G	A	NARF	ENST00000457415	missense_variant	c.538G>A	p.Glu180Lys
Sample_22735	chr18	657722	C	CCG	TYMS	ENST00000323274	5_prime_UTR_variant	c.-20_-19dupCG	-
Sample_22748	chr1	1275154	A	G	DVL1	ENST00000378888	synonymous_variant	c.948T>C	p.Asp316Asp
Sample_22748	chr17	10438612	T	C	MYH2	ENST00000245503	missense_variant	c.2045A>G	p.Asn682Ser
Sample_22748	chr3	38739966	C	T	SCN10A	ENST00000449082	missense_variant	c.4745G>A	p.Arg1582His
Sample_2280	chr6	31601226	C	T	PRRC2A	ENST00000376007	missense_variant	c.4390C>T	p.Arg1464Cys
Sample_2280	chr9	87366934	G	A	NTRK2	ENST00000277120	missense_variant	c.1330G>A	p.Gly444Arg
Sample_22802	chr1	204921223	CA	C	NFASC	ENST00000367172	frameshift_variant	c.198delA	p.Asn68fs
Sample_22802	chr3	194408126	A	G	FAM43A	ENST00000329759	missense_variant	c.571A>G	p.Thr191Ala
Sample_22802	chr8	30032666	G	A	DCTN6	ENST00000221114	protein_protein_contact	c.154G>A	-
Sample_2281	chr10	459993	C	T	DIP2C	ENST00000280886	missense_variant	c.917G>A	p.Arg306His
Sample_2281	chr16	74338309	G	A	PSMD7	ENST00000219313	sequence_feature	c.530+17G>A	-
Sample_2281	chr16	86602267	C	A	FOXC2	ENST00000320354	synonymous_variant	c.1326C>A	p.Ala442Ala
Sample_2281	chr8	11839831	T	C	DEFB135	ENST00000382208	start_lost	c.2T>C	p.Met1?
Sample_22864	chr17	7106597	T	A	DLG4	ENST00000399510	missense_variant	c.686A>T	p.Asp229Val
Sample_22864	chr19	50017132	T	A	FCGRT	ENST00000221466	splice_region_variant&intron_variant	c.74-7T>A	-
Sample_22864	chr6	107090941	C	T	QRSL1	ENST00000369046	missense_variant	c.356C>T	p.Thr119Ile
Sample_22867	chr15	66729181	A	G	MAP2K1	ENST00000307102	missense_variant	c.389A>G	p.Tyr130Cys
Sample_22918	chr3	195507285	A	AGATACTGAGGAAGTGCTGGTGACAGGAAGAGGGGTGGCGTGACCTGAGGATGATGAGGAAGGGATGGTGACAGGAAGAGAGGTGGCGTGACCTGTG	MUC4	ENST00000463781	disruptive_inframe_insertion	c.11165_11166insCACAGGTCACGCCACCTCTCTTCCTGTCACCATCCCTTCCTCATCATCCTCAGGTCACGCCACCCCTCTTCCTGTCACCAGCACTTCCTCAGTATC	p.Ser3722_Thr3723insThrGlyHisAlaThrSerLeuProValThrIleProSerSerSerSerSerGlyHisAlaThrProLeuProValThrSerThrSerSerValSer
Sample_22921	chr11	65387818	C	T	PCNXL3	ENST00000355703	missense_variant	c.2017C>T	p.Arg673Cys
Sample_22921	chr2	162280161	AC	A	TBR1	ENST00000389554	frameshift_variant	c.1474delC	p.Arg492fs
Sample_22921	chrX	64196259	C	G	ZC4H2	ENST00000374839	5_prime_UTR_variant	c.-2G>C	-
Sample_22994	chr4	123175392	C	CT	KIAA1109	ENST00000264501	frameshift_variant	c.5966dupT	p.Met1990fs
Sample_23094	chr19	7688700	TGAG	T	XAB2	ENST00000358368	inframe_deletion	c.1033_1035delCTC	p.Leu345del
Sample_23098	chr5	137781411	A	G	REEP2	ENST00000378339	missense_variant	c.736A>G	p.Lys246Glu
Sample_23124	chr1	212115419	T	C	INTS7	ENST00000366994	missense_variant	c.2636A>G	p.Gln879Arg
Sample_23124	chr22	33673119	C	A	LARGE	ENST00000354992	missense_variant	c.2000G>T	p.Cys667Phe
Sample_23124	chr7	130025107	T	C	CPA1	ENST00000011292	missense_variant	c.908T>C	p.Ile303Thr
Sample_23136	chr1	71546686	G	A	ZRANB2	ENST00000370920	5_prime_UTR_variant	c.-8C>T	-
Sample_23163	chr17	79430643	C	T	RP11-1055B8.7	ENST00000307745	synonymous_variant	c.7627C>T	p.Leu2543Leu
Sample_23163	chrX	99663098	G	GT	PCDH19	ENST00000373034	frameshift_variant&stop_gained	c.497dupA	p.Tyr166fs
Sample_23169	chr4	110909809	G	A	EGF	ENST00000265171	missense_variant	c.2678G>A	p.Gly893Asp
Sample_23169	chrX	108718759	G	A	GUCY2F	ENST00000218006	missense_variant	c.407C>T	p.Ser136Leu
Sample_23175	chr20	60902679	A	C	LAMA5	ENST00000252999	missense_variant	c.4844T>G	p.Phe1615Cys
Sample_23175	chr5	156723739	T	C	CYFIP2	ENST00000318218	missense_variant	c.344T>C	p.Leu115Pro
Sample_23193	chr9	138656907	C	T	KCNT1	ENST00000298480	missense_variant	c.1066C>T	p.Arg356Trp
Sample_23205	chr14	76958071	G	A	ESRRB	ENST00000380887	intron_variant	c.1057+12G>A	-
Sample_23244	chr1	152284318	C	G	FLG	ENST00000368799	missense_variant	c.3044G>C	p.Gly1015Ala
Sample_23333	chr18	31318707	G	GAATC	ASXL3	ENST00000269197	frameshift_variant	c.1340_1343dupAATC	p.Val449fs
Sample_23378	chr15	75772200	A	G	PTPN9	ENST00000306726	missense_variant	c.1118T>C	p.Ile373Thr
Sample_23378	chr22	23481146	AAAC	A	RTDR1	ENST00000216036	sequence_feature	c.200-20_200-18delGTT	-
Sample_23387	chr19	10610241	T	C	KEAP1	ENST00000171111	missense_variant	c.469A>G	p.Asn157Asp
Sample_23406	chr1	109824456	C	T	PSRC1	ENST00000409138	missense_variant	c.304G>A	p.Gly102Ser
Sample_23406	chr8	145621617	GA	G	CPSF1	ENST00000349769	frameshift_variant	c.2924delT	p.Phe975fs
Sample_23441	chr16	84229149	C	T	ADAD2	ENST00000268624	stop_gained	c.1144C>T	p.Gln382*
Sample_23441	chr3	32776326	A	G	CNOT10	ENST00000454516	missense_variant	c.1552A>G	p.Met518Val
Sample_23444	chr7	105121599	C	T	PUS7	ENST00000356362	missense_variant	c.1075G>A	p.Val359Ile
Sample_23456	chr1	101704579	C	G	S1PR1	ENST00000305352	synonymous_variant	c.39C>G	p.Arg13Arg
Sample_23456	chr11	64757279	G	C	BATF2	ENST00000301887	missense_variant	c.147C>G	p.His49Gln
Sample_23456	chr2	198281553	G	A	SF3B1	ENST00000335508	missense_variant	c.578C>T	p.Pro193Leu
Sample_23462	chr2	203948087	A	G	NBEAL1	ENST00000449802	missense_variant	c.830A>G	p.His277Arg
Sample_23471	chr19	39421178	G	A	SARS2	ENST00000600042	missense_variant	c.199C>T	p.Pro67Ser
Sample_23480	chr5	36115211	C	T	LMBRD2	ENST00000296603	missense_variant	c.1448G>A	p.Arg483His
Sample_23483	chr1	237890430	T	C	RYR2	ENST00000360064	missense_variant	c.10763T>C	p.Leu3588Pro
Sample_23483	chr1	36031029	C	T	NCDN	ENST00000356090	missense_variant	c.1955C>T	p.Pro652Leu
Sample_23486	chr12	58163150	T	C	METTL1	ENST00000324871	missense_variant	c.611A>G	p.His204Arg
Sample_23486	chr19	9270918	T	C	ZNF317	ENST00000247956	synonymous_variant	c.597T>C	p.Tyr199Tyr
Sample_23486	chr2	204736165	G	C	CTLA4	ENST00000302823	missense_variant	c.522G>C	p.Leu174Phe
Sample_23486	chr5	151170544	T	C	G3BP1	ENST00000356245	missense_variant	c.272T>C	p.Val91Ala
Sample_23486	chr8	67578658	C	G	VCPIP1	ENST00000310421	missense_variant	c.536G>C	p.Gly179Ala
Sample_23495	chr1	212217985	CT	C	DTL	ENST00000366991	sequence_feature	c.179-16delT	-
Sample_23495	chr10	134671142	C	T	TTC40	ENST00000368586	synonymous_variant	c.5526G>A	p.Glu1842Glu
Sample_23495	chr19	56029452	AGCCCACCACGATGCCTCATCCCACCACGACCC	A	SSC5D	ENST00000389623	frameshift_variant	c.3810_3841delGCCCACCACGATGCCTCATCCCACCACGACCC	p.Gln1270fs
Sample_23495	chr5	140221833	T	C	PCDHA8	ENST00000531613	synonymous_variant	c.927T>C	p.Asp309Asp
Sample_23495	chr5	95234427	G	C	ELL2	ENST00000237853	missense_variant	c.1042C>G	p.Leu348Val
Sample_23498	chr13	32753878	A	G	FRY	ENST00000380250	missense_variant	c.2938A>G	p.Ile980Val
Sample_23498	chr19	6737607	C	A	GPR108	ENST00000264080	5_prime_UTR_variant	c.-20G>T	-
Sample_23507	chr2	179432859	T	C	TTN	ENST00000589042	synonymous_variant	c.78000A>G	p.Thr26000Thr
Sample_23507	chr9	130206813	ATGCAGCGAGTGTGAGAAAGCCTTCAGTGACTGCTCAGCTCTTGTTCAGCATCAGAGAATTCATACCGGAGAGAAGCCCTACGAATGCAGCGACTGTGGGAAGGCCTTCCGTCACAGTGCAAACCTCACGAACCATCAGAGGACTCACACCGGGGAGAAGCCCTACAAG	A	ZNF79	ENST00000342483	disruptive_inframe_deletion	c.848_1015del	p.Glu283_Cys338del
Sample_23507	chrX	41519759	C	T	CASK	ENST00000378163	missense_variant	c.764G>A	p.Arg255His
Sample_23510	chr14	74523850	T	A	CCDC176	ENST00000394009	missense_variant	c.1467T>A	p.Asp489Glu
Sample_23510	chr17	72889708	C	CCGTAGGTTCCATGGGCTCCGTAGGTTCCAT	FADS6	ENST00000310226	upstream_gene_variant	c.-16_-15insATGGAACCTACGGAGCCCATGGAACCTACG	-
Sample_23510	chrX	8434067	CCAGGTGGAGGAACCACTGAGTCAG	C	VCX3B	ENST00000381032	inframe_deletion	c.385_408delCAGGTGGAGGAACCACTGAGTCAG	p.Gln129_Gln136del
Sample_23510	chrX	8434095	AGCGAGG	A	VCX3B	ENST00000381032	disruptive_inframe_deletion	c.413_418delGCGAGG	p.Ser138_Val140delinsMet
Sample_23540	chr1	211093395	A	G	KCNH1	ENST00000271751	missense_variant	c.1049T>C	p.Phe350Ser
Sample_23593	chr11	78412837	C	T	TENM4	ENST00000278550	synonymous_variant	c.4821G>A	p.Leu1607Leu
Sample_23593	chr13	79929461	G	A	RBM26	ENST00000438737	missense_variant	c.1748C>T	p.Ala583Val
Sample_23593	chr14	105418425	A	ACGGGGG	AHNAK2	ENST00000333244	disruptive_inframe_insertion	c.3362_3363insCCCCCG	p.Asp1121_Val1122insProArg
Sample_23593	chr15	43044976	A	T	TTBK2	ENST00000267890	missense_variant	c.2468T>A	p.Leu823His
Sample_23593	chr15	63935688	G	A	HERC1	ENST00000443617	missense_variant	c.11246C>T	p.Pro3749Leu
Sample_23681	chr16	56441940	G	A	AMFR	ENST00000290649	missense_variant	c.602C>T	p.Ala201Val
Sample_23681	chr20	1356184	A	T	FKBP1A	ENST00000381719	missense_variant	c.149T>A	p.Met50Lys
Sample_23681	chr8	144940806	T	TCTCGGGGCCCAGGATCCCGGACGTGTGCA	EPPK1	ENST00000525985	frameshift_variant	c.6615_6616insTGCACACGTCCGGGATCCTGGGCCCCGAG	p.Thr2206fs
Sample_23684	chr10	135491118	C	CATGG	DUX4L13	ENSG00000258617	intragenic_variant	n.135491119_135491120insTGGA	-
Sample_23684	chr14	19553569	TTCTGCTATGAAGACACTCAGGAGCAAGATGGGCAAGTGGTGCCGCCACTGCTTCCCCTGGTGCAGGGGGAGCAGCAAGAGCAACGTGGGCACTTCTGGAGACCACGACGAC	T	POTEG	ENST00000409832	inframe_deletion	c.196_306del	p.Arg66_Cys102del
Sample_23684	chr17	73774953	C	T	H3F3B	ENST00000587171	missense_variant	c.220G>A	p.Glu74Lys
Sample_23684	chr20	3838304	C	T	MAVS	ENST00000428216	missense_variant	c.140C>T	p.Thr47Ile
Sample_23696	chr1	200817495	T	C	CAMSAP2	ENST00000236925	missense_variant	c.1631T>C	p.Phe544Ser
Sample_23696	chr2	216274784	G	C	FN1	ENST00000354785	synonymous_variant	c.1995C>G	p.Ser665Ser
Sample_23696	chr21	46021035	G	GA	KRTAP10-7	ENST00000380102	frameshift_variant	c.514_515insA	p.Gly172fs
Sample_23700	chr16	69352564	A	C	RP11-343C2.11	ENST00000570054	missense_variant	c.365A>C	p.Asp122Ala
Sample_23700	chr17	48453332	G	A	EME1	ENST00000393271	missense_variant	c.763G>A	p.Val255Met
Sample_23700	chr20	54963204	C	CAATTTAGACAAGACCAACCTCCATGTGGGTTTATAAATGTGAATGAGATTACAGATTATTA	AURKA	ENST00000312783	splice_region_variant&intron_variant	c.42+7_42+8insTAATAATCTGTAATCTCATTCACATTTATAAACCCACATGGAGGTTGGTCTTGTCTAAATT	-
Sample_23731	chr16	58549950	G	T	SETD6	ENST00000219315	missense_variant	c.283G>T	p.Ala95Ser
Sample_23731	chr19	12986798	T	G	DNASE2	ENST00000222219	3_prime_UTR_variant	c.*6A>C	-
Sample_23765	chr17	39240792	C	CCTAGCTGCTGCATCT	KRTAP4-7	ENST00000391417	disruptive_inframe_insertion	c.335_336insTAGCTGCTGCATCTC	p.Pro112_Ser113insSerCysCysIleSer
Sample_23765	chr3	15495341	G	C	COLQ	ENST00000603808	synonymous_variant	c.1296C>G	p.Leu432Leu
Sample_23768	chr4	57796891	A	T	REST	ENST00000309042	stop_gained	c.1867A>T	p.Lys623*
Sample_23800	chr1	1850708	C	G	TMEM52	ENST00000310991	5_prime_UTR_variant	c.-4G>C	-
Sample_23800	chr12	104122683	C	T	STAB2	ENST00000388887	synonymous_variant	c.4992C>T	p.Val1664Val
Sample_23800	chr3	195512643	A	AGGT	MUC4	ENST00000463781	disruptive_inframe_insertion	c.5807_5808insACC	p.Pro1936dup
Sample_23803	chr17	21319649	TCGA	T	KCNJ12	ENST00000331718	disruptive_inframe_deletion	c.996_998delCGA	p.Phe332_Glu333delinsLeu
Sample_23803	chr3	195507314	G	GAGGGGTGGCCTGACCTGTGGATGATGAGGAAGGGCTGGTGACATGAAGAGGGGTGACGTGACCTGTAGATACTGAGGAAGTGCTGGTGACAGGAAT	MUC4	ENST00000463781	inframe_insertion	c.11136_11137insATTCCTGTCACCAGCACTTCCTCAGTATCTACAGGTCACGTCACCCCTCTTCATGTCACCAGCCCTTCCTCATCATCCACAGGTCAGGCCACCCCT	p.Pro3712_Leu3713insIleProValThrSerThrSerSerValSerThrGlyHisValThrProLeuHisValThrSerProSerSerSerSerThrGlyGlnAlaThrPro
Sample_23803	chr5	139494455	GCTT	G	PURA	ENST00000331327	inframe_deletion	c.697_699delTTC	p.Phe233del
Sample_23806	chr3	49114254	C	CTG	QRICH1	ENST00000357496	frameshift_variant	c.195_196dupCA	p.Ser66fs
Sample_23829	chr5	176764757	G	A	LMAN2	ENST00000303127	missense_variant	c.463C>T	p.His155Tyr
Sample_23835	chr10	11371008	C	T	CELF2	ENST00000450189	missense_variant	c.1558C>T	p.Pro520Ser
Sample_23835	chr19	33182925	T	C	NUDT19	ENST00000397061	missense_variant	c.59T>C	p.Leu20Pro
Sample_23835	chr2	209141498	C	T	PIKFYVE	ENST00000264380	stop_gained	c.385C>T	p.Arg129*
Sample_23841	chr9	109687472	AC	A	ZNF462	ENST00000457913	frameshift_variant	c.1281delC	p.Lys428fs
Sample_23888	chr1	3496457	C	T	MEGF6	ENST00000356575	missense_variant	c.413G>A	p.Arg138His
Sample_23923	chr6	155109167	G	GT	SCAF8	ENST00000367186	sequence_feature	c.519+11_519+12insT	-
Sample_23926	chr19	17752227	C	T	UNC13A	ENST00000428389	missense_variant	c.2875G>A	p.Val959Ile
Sample_23926	chr3	17255739	C	T	TBC1D5	ENST00000446818	missense_variant	c.1778G>A	p.Arg593His
Sample_23926	chr8	145623680	C	CT	CPSF1	ENST00000349769	intron_variant	c.1894+11_1894+12insA	-
Sample_23942	chr1	11184574	A	T	MTOR	ENST00000361445	missense_variant	c.6643T>A	p.Ser2215Thr
Sample_23942	chr16	61858972	G	A	CDH8	ENST00000577390	missense_variant	c.779C>T	p.Thr260Met
Sample_23942	chr19	2811588	C	T	THOP1	ENST00000307741	splice_region_variant&intron_variant	c.1772-8C>T	-
Sample_23942	chr2	24964725	C	T	NCOA1	ENST00000348332	synonymous_variant	c.3376C>T	p.Leu1126Leu
Sample_24061	chr10	22016856	C	T	MLLT10	ENST00000307729	stop_gained&splice_region_variant	c.2062C>T	p.Arg688*
Sample_24065	chr7	40039058	G	A	CDK13	ENST00000181839	missense_variant	c.2141G>A	p.Gly714Asp
Sample_24120	chr16	2126142	C	T	TSC2	ENST00000219476	missense_variant	c.2713C>T	p.Arg905Trp
Sample_24120	chr6	33381215	T	C	PHF1	ENST00000374516	synonymous_variant	c.468T>C	p.Tyr156Tyr
Sample_2430	chr8	61774804	G	A	CHD7	ENST00000423902	missense_variant	c.7880G>A	p.Arg2627Gln
Sample_25744	chr22	41572254	T	G	EP300	ENST00000263253	protein_protein_contact	c.4783T>G	-
Sample_26074	chr17	33520850	C	T	SLC35G3	ENST00000297307	stop_gained	c.477G>A	p.Trp159*
Sample_2657	chr1	235892909	A	G	LYST	ENST00000389793	synonymous_variant	c.9093T>C	p.Gly3031Gly
Sample_2657	chr16	1712601	C	T	CRAMP1L	ENST00000293925	stop_gained	c.2524C>T	p.Arg842*
Sample_2658	chr5	140201994	AT	A	PCDHA5	ENST00000529859	frameshift_variant	c.636delT	p.Ile212fs
Sample_2658	chr7	138768778	T	C	ZC3HAV1	ENST00000464606	missense_variant&splice_region_variant	c.445A>G	p.Ile149Val
Sample_2831	chr19	52715979	C	T	PPP2R1A	ENST00000322088	protein_protein_contact	c.544C>T	-
Sample_2831	chr7	150698397	AG	A	NOS3	ENST00000297494	frameshift_variant	c.1319delG	p.Gly440fs
Sample_2978	chr17	48669424	G	A	CACNA1G	ENST00000359106	missense_variant	c.2881G>A	p.Ala961Thr
Sample_3113	chr16	88747935	C	CA	SNAI3	ENST00000332281	frameshift_variant	c.263dupT	p.Leu88fs
Sample_3113	chr6	27805942	A	G	HIST1H2AK	ENST00000330180	missense_variant	c.176T>C	p.Leu59Pro
Sample_3129	chr2	166179778	AT	A	SCN2A	ENST00000283256	frameshift_variant	c.1785delT	p.Asp595fs
Sample_3183	chr10	11370966	C	G	CELF2	ENST00000450189	missense_variant	c.1516C>G	p.Arg506Gly
Sample_3206	chr12	57849416	A	G	INHBE	ENST00000266646	missense_variant	c.97A>G	p.Lys33Glu
Sample_3237	chr6	73787070	A	G	KCNQ5	ENST00000342056	missense_variant	c.642A>G	p.Ile214Met
Sample_3275	chr17	1340312	C	T	CRK	ENST00000300574	missense_variant	c.379G>A	p.Val127Met
Sample_3275	chr22	51159356	TG	T	SHANK3	ENST00000262795	frameshift_variant	c.3148delG	p.Ala1050fs
Sample_3304	chr16	677488	G	A	RAB40C	ENST00000248139	missense_variant	c.712G>A	p.Gly238Ser
Sample_3304	chr4	57777682	A	G	REST	ENST00000309042	missense_variant	c.878A>G	p.Gln293Arg
Sample_3410	chr19	38655347	C	T	SIPA1L3	ENST00000222345	missense_variant	c.4009C>T	p.Pro1337Ser
Sample_3565	chr11	65828121	C	A	SF3B2	ENST00000322535	synonymous_variant	c.1698C>A	p.Ile566Ile
Sample_3565	chr3	12616521	G	T	MKRN2	ENST00000170447	sequence_feature	c.857+16G>T	-
Sample_3565	chr4	104080191	CG	C	CENPE	ENST00000265148	frameshift_variant	c.2576delC	p.Ser859fs
Sample_3565	chr9	77422960	C	T	TRPM6	ENST00000451710	missense_variant	c.1628G>A	p.Arg543Lys
Sample_3614	chr3	18393675	C	T	SATB1	ENST00000417717	missense_variant	c.1588G>A	p.Glu530Lys
Sample_3614	chrX	152845464	C	T	ATP2B3	ENST00000263519	missense_variant	c.3371C>T	p.Ser1124Leu
Sample_3616	chr19	56090506	A	T	ZNF579	ENST00000325421	missense_variant	c.500T>A	p.Val167Asp
Sample_3616	chr20	62044909	G	A	KCNQ2	ENST00000354587	missense_variant	c.1573C>T	p.Arg525Trp
Sample_3620	chr20	62044908	C	A	KCNQ2	ENST00000354587	missense_variant	c.1574G>T	p.Arg525Leu
Sample_3865	chr9	130444820	A	T	STXBP1	ENST00000373302	synonymous_variant	c.1683A>T	p.Gly561Gly
Sample_3882	chr18	19021394	C	A	GREB1L	ENST00000424526	missense_variant	c.1103C>A	p.Pro368Gln
Sample_3883	chr3	47452150	GCCCCAGC	G	PTPN23	ENST00000265562	frameshift_variant	c.2866_2872delCAGCCCC	p.Gln956fs
Sample_3883	chr6	26271470	G	A	HIST1H3G	ENST00000305910	missense_variant	c.143C>T	p.Ala48Val
Sample_3886	chr11	61187421	G	C	CPSF7	ENST00000340437	missense_variant	c.652C>G	p.Arg218Gly
Sample_3886	chr12	2676918	T	C	CACNA1C	ENST00000399634	missense_variant	c.1853T>C	p.Val618Ala
Sample_3886	chr3	127379799	C	T	PODXL2	ENST00000342480	missense_variant	c.928C>T	p.Pro310Ser
Sample_3901	chr1	45484620	A	G	ZSWIM5	ENST00000359600	synonymous_variant	c.3064T>C	p.Leu1022Leu
Sample_3901	chr7	108155496	TG	T	PNPLA8	ENST00000257694	frameshift_variant	c.439delC	p.Gln147fs
Sample_3901	chr7	39446245	CCA	C	POU6F2	ENST00000403058	frameshift_variant	c.933_934delCA	p.Met312fs
Sample_3988	chr10	135098625	T	G	TUBGCP2	ENST00000543663	missense_variant	c.2072A>C	p.Lys691Thr
Sample_4000	chr17	38928305	G	C	KRT26	ENST00000335552	missense_variant	c.61C>G	p.Leu21Val
Sample_4000	chr2	232091524	G	A	ARMC9	ENST00000349938	sequence_feature	c.622+13G>A	-
Sample_4020	chr12	52082574	T	A	SCN8A	ENST00000354534	missense_variant	c.647T>A	p.Val216Asp
Sample_4020	chr18	30825383	T	TAATTTAAGGA	CCDC178	ENST00000406524	frameshift_variant&stop_gained	c.1418_1419insTCCTTAAATT	p.Lys473fs
Sample_4020	chr8	145004480	A	G	PLEC	ENST00000322810	sequence_feature	c.2869-14T>C	-
Sample_4021	chr20	31625365	T	C	BPIFB6	ENST00000349552	splice_region_variant&intron_variant	c.670-3T>C	-
Sample_4021	chr5	178039882	T	C	CLK4	ENST00000316308	missense_variant	c.836A>G	p.His279Arg
Sample_4021	chrX	19377058	GGAAGTAA	G	PDHA1	ENST00000379806	frameshift_variant	c.1048_1054delAGTAAGA	p.Ser350fs
Sample_4078	chr1	220324584	A	G	RAB3GAP2	ENST00000358951	3_prime_UTR_variant	c.*9T>C	-
Sample_4078	chr10	126673334	C	T	ZRANB1	ENST00000359653	sequence_feature	c.1909-9C>T	-
Sample_4078	chr5	178310216	T	C	ZNF354B	ENST00000322434	missense_variant	c.763T>C	p.Ser255Pro
Sample_4078	chrX	21450738	C	CT	CNKSR2	ENST00000379510	frameshift_variant	c.239dupT	p.Leu80fs
Sample_4100	chr10	61832513	T	A	ANK3	ENST00000280772	missense_variant	c.8126A>T	p.Gln2709Leu
Sample_4103	chr3	9495416	A	G	SETD5	ENST00000407969	splice_region_variant&intron_variant	c.2404-7A>G	-
Sample_4106	chr10	75562436	G	A	NDST2	ENST00000309979	missense_variant	c.2522C>T	p.Thr841Ile
Sample_4106	chr11	119999097	G	A	TRIM29	ENST00000341846	sequence_feature	c.900+11C>T	-
Sample_4106	chr18	48584629	T	C	RP11-729L2.2	ENST00000590722	downstream_gene_variant	c.*11236T>C	-
Sample_4106	chrX	110928268	A	G	ALG13	ENST00000394780	missense_variant	c.320A>G	p.Asn107Ser
Sample_4133	chr10	123274746	A	C	FGFR2	ENST00000457416	missense_variant	c.1175T>G	p.Met392Arg
Sample_4133	chr2	1544435	C	T	TPO	ENST00000329066	synonymous_variant	c.2688C>T	p.Cys896Cys
Sample_4182	chr1	89730619	T	C	GBP5	ENST00000343435	missense_variant	c.899A>G	p.Asn300Ser
Sample_4186	chr14	65199518	C	G	PLEKHG3	ENST00000394691	splice_region_variant&intron_variant	c.1247-3C>G	-
Sample_4186	chr7	104909242	T	G	SRPK2	ENST00000393651	intron_variant	c.72-65010A>C	-
Sample_4241	chr11	10774247	C	G	CTR9	ENST00000361367	missense_variant	c.74C>G	p.Pro25Arg
Sample_4408	chr17	19559899	T	C	ALDH3A2	ENST00000339618	intron_variant	c.680+12T>C	-
Sample_4409	chr1	154680502	C	T	KCNN3	ENST00000271915	missense_variant	c.2146G>A	p.Val716Ile
Sample_4409	chr19	13372340	C	T	CACNA1A	ENST00000360228	missense_variant	c.4174G>A	p.Val1392Met
Sample_4409	chr4	47788792	G	C	CORIN	ENST00000273857	missense_variant	c.359C>G	p.Ala120Gly
Sample_4413	chr9	34618759	T	C	DCTN3	ENST00000259632	splice_acceptor_variant&intron_variant	c.97-2A>G	-
Sample_4447	chr10	68687998	T	C	LRRTM3	ENST00000361320	missense_variant	c.1324T>C	p.Trp442Arg
Sample_4447	chr17	40665967	G	A	ATP6V0A1	ENST00000264649	missense_variant	c.2222G>A	p.Arg741Gln
Sample_4447	chr8	38965322	G	C	ADAM32	ENST00000379907	missense_variant	c.28G>C	p.Gly10Arg
Sample_4451	chr10	11997324	A	C	UPF2	ENST00000356352	missense_variant	c.2757T>G	p.Ile919Met
Sample_4460	chr2	190532039	C	T	ASNSD1	ENST00000260952	missense_variant	c.1181C>T	p.Ala394Val
Sample_4460	chr5	137502367	G	A	BRD8	ENST00000254900	synonymous_variant	c.837C>T	p.Thr279Thr
Sample_4484	chr19	17036095	G	A	CPAMD8	ENST00000443236	missense_variant	c.3599C>T	p.Ala1200Val
Sample_4524	chr2	190313139	G	A	WDR75	ENST00000314761	missense_variant	c.121G>A	p.Val41Ile
Sample_4524	chr3	178952088	A	G	PIK3CA	ENST00000263967	missense_variant	c.3143A>G	p.His1048Arg
Sample_4880	chr1	38260394	A	AG	MANEAL	ENST00000373045	frameshift_variant	c.541dupG	p.Ala181fs
Sample_4880	chr19	13373565	G	A	CACNA1A	ENST00000360228	missense_variant	c.4072C>T	p.Arg1358Trp
Sample_4898	chr1	36359358	G	T	AGO1	ENST00000373204	missense_variant	c.596G>T	p.Gly199Val
Sample_4908	chr2	145158758	C	T	ZEB2	ENST00000303660	splice_region_variant&intron_variant	c.916+8G>A	-
Sample_4908	chr22	24581731	C	G	SUSD2	ENST00000358321	missense_variant	c.1173C>G	p.Asp391Glu
Sample_4938	chr17	79915785	C	T	NOTUM	ENST00000409678	splice_acceptor_variant&intron_variant	c.593-1G>A	-
Sample_4938	chrX	104961459	T	C	IL1RAPL2	ENST00000344799	missense_variant	c.872T>C	p.Leu291Pro
Sample_5094	chrX	53246348	GC	G	KDM5C	ENST00000375401	frameshift_variant	c.633delG	p.Arg212fs
Sample_5100	chr15	64047525	C	T	HERC1	ENST00000443617	splice_acceptor_variant&intron_variant	c.1534-1G>A	-
Sample_5100	chr19	15795611	T	TGTGTGTGTGTGTGTG	CYP4F12	ENST00000324632	intron_variant	c.919-15_919-14insGTGTGTGTGTGTGTG	-
Sample_5100	chr19	9640036	A	G	ZNF426	ENST00000253115	missense_variant	c.685T>C	p.Cys229Arg
Sample_5111	chr1	211093374	C	T	KCNH1	ENST00000271751	missense_variant	c.1070G>A	p.Arg357Gln
Sample_5111	chr19	49930822	G	A	GFY	ENST00000576655	missense_variant	c.1135G>A	p.Gly379Ser
Sample_5111	chr9	85677594	G	A	RASEF	ENST00000376447	synonymous_variant	c.189C>T	p.Thr63Thr
Sample_5133	chr10	21962607	A	G	MLLT10	ENST00000307729	synonymous_variant	c.1380A>G	p.Glu460Glu
Sample_5133	chr18	10791291	A	C	PIEZO2	ENST00000580640	missense_variant	c.1790T>G	p.Leu597Arg
Sample_5182	chr19	18377767	G	A	KIAA1683	ENST00000392413	missense_variant	c.583C>T	p.Pro195Ser
Sample_5182	chr6	32410964	C	T	HLA-DRA	ENST00000395388	missense_variant&splice_region_variant	c.331C>T	p.Pro111Ser
Sample_5248	chr16	74709283	C	G	MLKL	ENST00000308807	protein_protein_contact	c.1210G>C	-
Sample_5248	chr3	195511376	A	AAGGGCTGGTGACAGGAAGAGGGGTGGTGTC	MUC4	ENST00000463781	inframe_insertion	c.7074_7075insGACACCACCCCTCTTCCTGTCACCAGCCCT	p.Ala2358_Ser2359insAspThrThrProLeuProValThrSerPro
Sample_5278	chr20	853757	C	T	ANGPT4	ENST00000381922	stop_gained	c.1358G>A	p.Trp453*
Sample_5449	chr17	42288655	C	A	UBTF	ENST00000302904	splice_region_variant&intron_variant	c.1089+3G>T	-
Sample_5449	chr3	50098992	G	GT	RBM6	ENST00000266022	intron_variant	c.2439+12_2439+13insT	-
Sample_5449	chr4	123091918	T	C	KIAA1109	ENST00000264501	intron_variant	c.97+19T>C	-
Sample_5472	chr15	79237247	C	T	CTSH	ENST00000220166	missense_variant	c.77G>A	p.Cys26Tyr
Sample_5472	chr20	47990896	C	T	KCNB1	ENST00000371741	missense_variant	c.1201G>A	p.Gly401Arg
Sample_5472	chr5	884133	C	T	BRD9	ENST00000467963	missense_variant	c.886G>A	p.Glu296Lys
Sample_5514	chr6	2766475	C	T	WRNIP1	ENST00000380773	missense_variant	c.619C>T	p.Arg207Cys
Sample_5514	chr7	99708946	TA	T	TAF6	ENST00000472509	splice_region_variant&intron_variant	c.1072-3delT	-
Sample_5534	chr16	30036586	C	T	FAM57B	ENST00000380495	stop_gained	c.743G>A	p.Trp248*
Sample_5542	chr1	151378393	C	T	POGZ	ENST00000271715	missense_variant	c.3118G>A	p.Glu1040Lys
Sample_5542	chr19	18377276	C	T	KIAA1683	ENST00000392413	synonymous_variant	c.1074G>A	p.Thr358Thr
Sample_5542	chr22	29706675	G	A	GAS2L1	ENST00000403764	synonymous_variant	c.789G>A	p.Thr263Thr
Sample_5601	chr12	12037475	G	A	ETV6	ENST00000396373	missense_variant	c.1106G>A	p.Arg369Gln
Sample_5601	chr16	56370656	G	A	GNAO1	ENST00000262493	missense_variant	c.607G>A	p.Gly203Arg
Sample_5601	chr6	72957769	T	C	RIMS1	ENST00000521978	missense_variant	c.2180T>C	p.Ile727Thr
Sample_5601	chr9	15745608	C	T	CCDC171	ENST00000380701	stop_gained	c.2650C>T	p.Gln884*
Sample_5656	chr11	75115760	A	G	RPS3	ENST00000278572	missense_variant	c.631A>G	p.Thr211Ala
Sample_5656	chr21	33976475	C	G	AP000275.65	ENST00000553001	missense_variant	c.494G>C	p.Arg165Pro
Sample_5656	chr9	140056647	C	G	GRIN1	ENST00000371546	missense_variant	c.1719C>G	p.Asp573Glu
Sample_5657	chr14	105678460	GCCA	G	BRF1	ENST00000546474	disruptive_inframe_deletion	c.1811_1813delTGG	p.Val604del
Sample_5657	chr15	72495522	C	T	PKM	ENST00000319622	missense_variant	c.1148G>A	p.Arg383His
Sample_5657	chr19	42737369	G	C	AC006486.9	ENST00000594664	downstream_gene_variant	c.*1366C>G	-
Sample_5671	chr17	8065569	C	A	RP11-599B13.6	ENST00000498285	stop_gained&splice_region_variant	c.121G>T	p.Glu41*
Sample_5802	chr4	2200324	G	A	POLN	ENST00000382865	missense_variant	c.835C>T	p.Pro279Ser
Sample_5895	chr5	153409044	C	T	FAM114A2	ENST00000351797	splice_region_variant&intron_variant	c.495+5G>A	-
Sample_5896	chr16	1292102	G	A	TPSAB1	ENST00000461509	missense_variant	c.710G>A	p.Cys237Tyr
Sample_5896	chr6	30632842	TC	T	DHX16	ENST00000376442	splice_region_variant&intron_variant	c.1125+5delG	-
Sample_5896	chr8	145620404	G	T	CPSF1	ENST00000349769	splice_region_variant&intron_variant	c.3188-7C>A	-
Sample_5906	chr3	121448161	TTTG	T	GOLGB1	ENST00000393667	disruptive_inframe_deletion	c.273_275delCAA	p.Asn91del
Sample_5906	chrX	152956998	G	A	SLC6A8	ENST00000253122	missense_variant	c.634G>A	p.Glu212Lys
Sample_5907	chr22	41556731	G	C	EP300	ENST00000263253	splice_region_variant&intron_variant	c.3671+5G>C	-
Sample_5924	chr12	117728085	C	T	NOS1	ENST00000338101	intron_variant	c.981+18G>A	-
Sample_5944	chr12	6980416	G	A	USP5	ENST00000229268	downstream_gene_variant	c.*5175G>A	-
Sample_5944	chr5	92920986	G	A	NR2F1	ENST00000327111	missense_variant	c.257G>A	p.Cys86Tyr
Sample_5944	chr6	30864473	C	T	DDR1	ENST00000376575	missense_variant	c.1700C>T	p.Pro567Leu
Sample_5947	chr8	142488806	C	G	MROH5	ENST00000430863	missense_variant	c.1155G>C	p.Gln385His
Sample_5976	chrX	48933022	C	T	AF196779.12	ENST00000376358	splice_donor_variant&intron_variant	c.521+1G>A	-
Sample_6018	chr5	38869177	T	G	OSMR	ENST00000274276	missense_variant	c.31T>G	p.Phe11Val
Sample_6021	chr12	132379664	C	T	ULK1	ENST00000321867	splice_region_variant&intron_variant	c.111+7C>T	-
Sample_6027	chr16	2334337	C	A	ABCA3	ENST00000301732	stop_gained	c.3805G>T	p.Glu1269*
Sample_6027	chr5	154193454	T	G	LARP1	ENST00000336314	missense_variant	c.2858T>G	p.Met953Arg
Sample_6030	chr6	4996306	T	C	RPP40	ENST00000380051	missense_variant	c.772A>G	p.Asn258Asp
Sample_6033	chr10	100179894	C	T	HPS1	ENST00000325103	missense_variant	c.1765G>A	p.Ala589Thr
Sample_6036	chr1	228475610	T	C	OBSCN	ENST00000570156	missense_variant	c.11047T>C	p.Tyr3683His
Sample_6039	chr1	180031512	T	C	CEP350	ENST00000367607	intron_variant	c.5409+11T>C	-
Sample_6039	chr2	210690615	C	G	UNC80	ENST00000439458	intron_variant	c.2332-16C>G	-
Sample_6039	chr7	135333246	G	C	NUP205	ENST00000285968	missense_variant	c.5981G>C	p.Ser1994Thr
Sample_6042	chr15	69348970	T	A	NOX5	ENST00000388866	synonymous_variant	c.2232T>A	p.Ala744Ala
Sample_6042	chr4	53610948	AG	A	ERVMER34-1	ENST00000440542	frameshift_variant	c.739delC	p.Leu247fs
Sample_6048	chr2	141609318	G	A	LRP1B	ENST00000389484	synonymous_variant	c.4614C>T	p.Gly1538Gly
Sample_6048	chr7	38431556	G	A	AMPH	ENST00000356264	synonymous_variant	c.1671C>T	p.Asn557Asn
Sample_6051	chr1	145536118	A	G	ITGA10	ENST00000369304	missense_variant	c.2210A>G	p.Glu737Gly
Sample_6051	chr7	128851858	C	A	SMO	ENST00000249373	splice_region_variant&intron_variant	c.1937-7C>A	-
Sample_6054	chr15	77472860	G	A	PEAK1	ENST00000312493	missense_variant	c.1409C>T	p.Pro470Leu
Sample_6069	chr1	15888805	T	C	DNAJC16	ENST00000375847	synonymous_variant	c.1323T>C	p.Phe441Phe
Sample_6069	chr16	1877625	G	C	FAHD1	ENST00000382666	missense_variant	c.395G>C	p.Ser132Thr
Sample_6069	chr16	1877669	A	C	FAHD1	ENST00000382666	protein_protein_contact	c.439A>C	-
Sample_6072	chr17	39254129	A	T	KRTAP4-8	ENST00000333822	missense_variant	c.208T>A	p.Cys70Ser
Sample_6075	chr17	4859881	C	T	ENO3	ENST00000323997	stop_gained	c.1081C>T	p.Gln361*
Sample_6081	chr12	105198950	C	T	SLC41A2	ENST00000258538	missense_variant	c.1702G>A	p.Asp568Asn
Sample_6081	chr19	11618318	C	A	ECSIT	ENST00000270517	missense_variant	c.1005G>T	p.Glu335Asp
Sample_6081	chr19	12978603	G	GC	MAST1	ENST00000251472	frameshift_variant	c.2379dupC	p.Ala794fs
Sample_6084	chr19	17375038	G	C	BABAM1	ENST00000359435	upstream_gene_variant	c.-4578G>C	-
Sample_6087	chr18	61471655	T	C	SERPINB7	ENST00000336429	missense_variant	c.929T>C	p.Ile310Thr
Sample_6087	chr9	96069086	G	C	WNK2	ENST00000297954	missense_variant	c.6353G>C	p.Gly2118Ala
Sample_6090	chr16	3169480	C	T	ZNF205	ENST00000219091	synonymous_variant	c.819C>T	p.Pro273Pro
Sample_6093	chr1	151378386	T	C	POGZ	ENST00000271715	missense_variant	c.3125A>G	p.Gln1042Arg
Sample_6096	chr19	47207870	C	T	PRKD2	ENST00000595515	missense_variant	c.548G>A	p.Ser183Asn
Sample_6099	chr1	16778330	T	C	NECAP2	ENST00000443980	splice_region_variant&intron_variant	c.490-3T>C	-
Sample_6102	chr1	42925473	C	A	PPCS	ENST00000372561	missense_variant	c.812C>A	p.Thr271Asn
Sample_6102	chr19	14203935	A	G	PRKACA	ENST00000308677	missense_variant	c.1045T>C	p.Ser349Pro
Sample_6160	chr17	17039599	C	A	MPRIP	ENSG00000133030	intragenic_variant	n.17039599C>A	-
Sample_6160	chr2	210802312	A	G	UNC80	ENST00000439458	synonymous_variant	c.6225A>G	p.Val2075Val
Sample_6166	chr17	7097312	G	A	DLG4	ENST00000399510	stop_gained	c.1615C>T	p.Arg539*
Sample_6289	chr10	13043387	G	A	CCDC3	ENST00000378825	synonymous_variant	c.184C>T	p.Leu62Leu
Sample_6289	chr10	8100451	C	CG	GATA3	ENST00000379328	frameshift_variant	c.431dupG	p.His145fs
Sample_6289	chr17	18025273	G	A	MYO15A	ENST00000205890	synonymous_variant	c.3159G>A	p.Glu1053Glu
Sample_6289	chr17	650712	G	C	GEMIN4	ENST00000319004	missense_variant	c.571C>G	p.Pro191Ala
Sample_6289	chr2	219846929	G	T	FEV	ENST00000295727	missense_variant	c.177C>A	p.Asp59Glu
Sample_6340	chr11	45970956	T	TG	PHF21A	ENST00000257821	frameshift_variant	c.1223dupC	p.Glu409fs
Sample_6341	chr20	44676654	C	T	SLC12A5	ENST00000454036	synonymous_variant	c.2011C>T	p.Leu671Leu
Sample_6341	chr4	15707206	T	C	BST1	ENST00000382346	missense_variant	c.302T>C	p.Leu101Pro
Sample_6341	chr9	139228930	C	T	GPSM1	ENST00000440944	missense_variant	c.95C>T	p.Ala32Val
Sample_6341	chrX	153296200	G	T	MECP2	ENST00000453960	stop_gained	c.1115C>A	p.Ser372*
Sample_6347	chr10	79814442	T	A	RPS24	ENST00000440692	missense_variant	c.544T>A	p.Leu182Met
Sample_6347	chr15	57810657	G	C	CGNL1	ENST00000281282	missense_variant	c.2677G>C	p.Ala893Pro
Sample_6350	chr1	28136744	A	G	STX12	ENST00000373943	sequence_feature	c.427-13A>G	-
Sample_6376	chr3	158372327	T	G	GFM1	ENST00000264263	intron_variant	c.1056-9T>G	-
Sample_6402	chr17	973327	G	A	ABR	ENST00000302538	stop_gained	c.898C>T	p.Arg300*
Sample_6480	chr9	98242360	C	A	PTCH1	ENST00000331920	missense_variant	c.958G>T	p.Ala320Ser
Sample_6564	chr2	166903393	C	A	SCN1A	ENST00000303395	missense_variant	c.1264G>T	p.Val422Leu
Sample_6564	chr3	195487839	CAT	C	MUC4	ENST00000463781	frameshift_variant	c.14762_14763delAT	p.Tyr4921fs
Sample_6564	chr9	2104188	A	G	SMARCA2	ENST00000349721	intron_variant	c.3292+19A>G	-
Sample_6574	chr1	7725149	G	T	CAMTA1	ENST00000303635	missense_variant	c.2542G>T	p.Val848Phe
Sample_6574	chr3	32746405	A	T	CNOT10	ENST00000454516	stop_gained	c.400A>T	p.Lys134*
Sample_6574	chr9	128001088	T	G	HSPA5	ENST00000324460	missense_variant	c.1015A>C	p.Met339Leu
Sample_6578	chr6	157488185	T	TAC	ARID1B	ENST00000367148	frameshift_variant	c.2852_2853insAC	p.Phe951fs
Sample_6590	chr12	130827517	A	C	PIWIL1	ENST00000245255	intron_variant	c.79-18A>C	-
Sample_6590	chr9	15458083	T	TC	SNAPC3	ENST00000380821	intron_variant	c.1088+18_1088+19insC	-
Sample_6593	chr20	62319317	A	T	RTEL1	ENST00000318100	synonymous_variant	c.1509A>T	p.Pro503Pro
Sample_6593	chr6	144838048	A	G	UTRN	ENST00000367545	synonymous_variant	c.5505A>G	p.Gln1835Gln
Sample_6595	chr17	61560399	T	C	ACE	ENST00000290866	missense_variant	c.1352T>C	p.Ile451Thr
Sample_6610	chr17	79077864	T	G	BAIAP2	ENST00000575245	missense_variant	c.1121T>G	p.Leu374Arg
Sample_6610	chr9	134039264	A	G	NUP214	ENST00000451030	missense_variant	c.2734A>G	p.Ser912Gly
Sample_6611	chr12	23999127	C	T	SOX5	ENST00000451604	missense_variant&splice_region_variant	c.271G>A	p.Glu91Lys
Sample_6617	chr20	47606121	A	G	ARFGEF2	ENST00000371917	missense_variant	c.2714A>G	p.Tyr905Cys
Sample_6906	chr12	50357395	G	A	AQP5	ENST00000293599	missense_variant	c.484G>A	p.Ala162Thr
Sample_6906	chr9	93626870	G	A	SYK	ENST00000375746	splice_acceptor_variant&intron_variant	c.718-1G>A	-
Sample_6911	chr19	58238862	G	A	ZNF671	ENST00000317398	missense_variant	c.35C>T	p.Ala12Val
Sample_6914	chr10	82348456	A	G	SH2D4B	ENST00000470604	missense_variant	c.563A>G	p.Glu188Gly
Sample_6954	chr11	73103276	C	T	RELT	ENST00000064780	missense_variant	c.388C>T	p.Arg130Cys
Sample_6954	chr17	8730604	G	A	PIK3R6	ENST00000311434	missense_variant	c.1400C>T	p.Ala467Val
Sample_6954	chr19	16344439	G	T	AP1M1	ENST00000444449	intron_variant	c.1209+10G>T	-
Sample_6957	chr14	64727282	A	G	ESR2	ENST00000341099	synonymous_variant	c.837T>C	p.His279His
Sample_6957	chr17	38936593	G	C	KRT27	ENST00000301656	missense_variant	c.643C>G	p.Leu215Val
Sample_6957	chr5	54624604	T	C	SKIV2L2	ENST00000230640	synonymous_variant	c.480T>C	p.Ser160Ser
Sample_6980	chr10	134627683	C	G	TTC40	ENST00000368586	missense_variant	c.7361G>C	p.Gly2454Ala
Sample_6984	chr17	73235062	AC	A	GGA3	ENST00000245541	frameshift_variant	c.1882delG	p.Val628fs
Sample_6984	chr3	131254095	T	C	CPNE4	ENST00000502818	missense_variant	c.1672A>G	p.Ile558Val
Sample_6999	chr17	80018777	G	A	DUS1L	ENST00000306796	synonymous_variant	c.903C>T	p.Ile301Ile
Sample_6999	chr6	157256652	GA	G	ARID1B	ENST00000367148	frameshift_variant	c.1944delA	p.Lys648fs
Sample_7008	chr1	148009489	T	C	NBPF14	ENST00000310701	synonymous_variant	c.1833A>G	p.Lys611Lys
Sample_7011	chr20	46318918	T	C	SULF2	ENST00000359930	missense_variant	c.689A>G	p.Asp230Gly
Sample_7011	chr20	46319045	G	C	SULF2	ENST00000359930	splice_region_variant&intron_variant	c.568-6C>G	-
Sample_7011	chr22	31859654	A	AG	EIF4ENIF1	ENST00000330125	sequence_feature	c.585+12_585+13insC	-
Sample_7031	chr14	104491957	T	G	TDRD9	ENST00000409874	missense_variant	c.2775T>G	p.Ile925Met
Sample_7060	chr22	38824088	C	T	KCNJ4	ENST00000303592	missense_variant	c.50G>A	p.Arg17His
Sample_7063	chr1	39457197	T	C	AKIRIN1	ENST00000432648	missense_variant	c.145T>C	p.Phe49Leu
Sample_7063	chr16	69148378	C	T	HAS3	ENST00000306560	missense_variant	c.871C>T	p.Arg291Cys
Sample_7064	chr12	69230440	G	A	MDM2	ENST00000462284	intron_variant	c.841-12G>A	-
Sample_7064	chr19	42474436	C	T	ATP1A3	ENST00000441343	missense_variant	c.2443G>A	p.Glu815Lys
Sample_7083	chr2	69565047	C	A	GFPT1	ENST00000357308	protein_protein_contact	c.1465G>T	-
Sample_7103	chr13	111806265	C	T	ARHGEF7	ENST00000375741	missense_variant	c.179C>T	p.Pro60Leu
Sample_7103	chr5	14364791	A	T	TRIO	ENST00000344204	missense_variant	c.2620A>T	p.Met874Leu
Sample_7103	chrX	48762375	C	A	SLC35A2	ENST00000452555	missense_variant	c.895G>T	p.Val299Phe
Sample_7131	chr1	1222974	A	G	SCNN1D	ENST00000379116	missense_variant&splice_region_variant	c.1397A>G	p.His466Arg
Sample_7131	chr6	157522598	C	T	ARID1B	ENST00000367148	stop_gained	c.4990C>T	p.Arg1664*
Sample_7181	chr1	152759852	C	T	LCE1E	ENST00000368770	missense_variant	c.77C>T	p.Thr26Ile
Sample_7181	chr20	62073850	C	T	KCNQ2	ENST00000354587	missense_variant	c.725G>A	p.Cys242Tyr
Sample_7243	chr17	48267452	A	G	COL1A1	ENST00000225964	synonymous_variant	c.2469T>C	p.Pro823Pro
Sample_7243	chr19	37733509	G	T	ZNF383	ENST00000352998	missense_variant	c.371G>T	p.Arg124Ile
Sample_7267	chr16	11009524	G	A	CIITA	ENST00000324288	sequence_feature	c.2969+17G>A	-
Sample_7306	chr8	67590011	T	C	C8orf44	ENST00000390159	missense_variant	c.68T>C	p.Met23Thr
Sample_7306	chrX	53280140	G	A	IQSEC2	ENST00000396435	stop_gained	c.1618C>T	p.Gln540*
Sample_7328	chr1	32670861	A	G	CCDC28B	ENST00000421922	3_prime_UTR_variant	c.*462A>G	-
Sample_7328	chr3	42916517	C	T	CYP8B1	ENST00000316161	synonymous_variant	c.792G>A	p.Glu264Glu
Sample_7341	chr7	152008984	G	A	KMT2C	ENST00000355193	missense_variant	c.638C>T	p.Thr213Ile
Sample_7348	chr16	67180244	G	C	C16orf70	ENST00000219139	missense_variant	c.1173G>C	p.Met391Ile
Sample_7348	chr22	50537943	A	G	MOV10L1	ENST00000262794	synonymous_variant	c.354A>G	p.Arg118Arg
Sample_7348	chr8	133192557	G	A	KCNQ3	ENST00000388996	synonymous_variant	c.624C>T	p.Ala208Ala
Sample_7396	chr17	34934444	C	T	GGNBP2	ENST00000304718	stop_gained	c.673C>T	p.Arg225*
Sample_7396	chr3	98002470	G	A	OR5H2	ENST00000355273	missense_variant	c.739G>A	p.Gly247Arg
Sample_7401	chr10	118315560	A	G	PNLIP	ENST00000369221	missense_variant	c.860A>G	p.Tyr287Cys
Sample_7401	chr19	11101925	G	A	SMARCA4	ENST00000358026	missense_variant	c.1345G>A	p.Glu449Lys
Sample_7405	chr1	152080810	A	G	TCHH	ENST00000368804	missense_variant	c.4883T>C	p.Leu1628Pro
Sample_7405	chr1	152084843	G	A	TCHH	ENST00000368804	stop_gained	c.850C>T	p.Gln284*
Sample_7405	chr6	157405950	T	TC	ARID1B	ENST00000367148	frameshift_variant	c.2156dupC	p.Ser723fs
Sample_7405	chr6	88854475	G	A	CNR1	ENST00000369499	synonymous_variant	c.519C>T	p.Ser173Ser
Sample_7415	chr11	118348913	G	A	KMT2A	ENST00000534358	missense_variant	c.3566G>A	p.Cys1189Tyr
Sample_7419	chr10	116614938	A	G	FAM160B1	ENST00000369248	intron_variant	c.1804-18A>G	-
Sample_7419	chr10	71005835	G	C	HKDC1	ENST00000354624	splice_region_variant&synonymous_variant	c.876G>C	p.Leu292Leu
Sample_7419	chr12	49425559	G	GGAGGTGTGGGATGGACAGGGCC	KMT2D	ENST00000301067	frameshift_variant	c.12907_12928dupGGCCCTGTCCATCCCACACCTC	p.Pro4310fs
Sample_7419	chr15	83935797	T	TG	BNC1	ENST00000345382	frameshift_variant	c.225dupC	p.Met76fs
Sample_7419	chr16	85682289	A	ACC	GSE1	ENST00000253458	frameshift_variant	c.365_366dupCC	p.Val123fs
Sample_7419	chr6	89808595	G	A	SRSF12	ENST00000452027	missense_variant	c.488C>T	p.Ser163Leu
Sample_7447	chr13	113459358	C	G	ATP11A	ENST00000375630	missense_variant&splice_region_variant	c.250C>G	p.Gln84Glu
Sample_7447	chr15	66857110	C	T	LCTL	ENST00000341509	synonymous_variant	c.186G>A	p.Gly62Gly
Sample_7481	chr7	148456699	A	G	CUL1	ENST00000325222	synonymous_variant	c.594A>G	p.Thr198Thr
Sample_7493	chr20	44279182	G	A	WFDC11	ENST00000324384	synonymous_variant	c.58C>T	p.Leu20Leu
Sample_7496	chr13	25281534	C	T	ATP12A	ENST00000218548	missense_variant	c.2474C>T	p.Thr825Ile
Sample_7496	chr14	105616999	T	A	JAG2	ENST00000331782	missense_variant	c.1544A>T	p.Asp515Val
Sample_7496	chr17	41007467	G	A	AOC3	ENST00000308423	synonymous_variant	c.1893G>A	p.Gln631Gln
Sample_7505	chr6	128505667	C	T	PTPRK	ENST00000368207	missense_variant	c.1072G>A	p.Glu358Lys
Sample_7519	chr17	48046915	C	T	DLX4	ENST00000240306	missense_variant	c.83C>T	p.Ala28Val
Sample_7520	chr10	81065889	C	T	ZMIZ1	ENST00000334512	missense_variant	c.2456C>T	p.Thr819Met
Sample_7520	chr4	46305546	T	C	GABRA2	ENST00000507069	missense_variant	c.787A>G	p.Met263Val
Sample_7544	chr17	40666450	G	A	ATP6V0A1	ENST00000264649	missense_variant	c.2395G>A	p.Ala799Thr
Sample_7544	chr2	241569791	G	T	GPR35	ENST00000438013	missense_variant	c.515G>T	p.Trp172Leu
Sample_7544	chr6	24523061	G	A	ALDH5A1	ENST00000348925	missense_variant	c.1120G>A	p.Ala374Thr
Sample_7544	chr6	33409439	C	T	SYNGAP1	ENST00000418600	stop_gained	c.2197C>T	p.Gln733*
Sample_7546	chr1	31406186	G	A	PUM1	ENST00000373741	missense_variant	c.3547C>T	p.Arg1183Trp
Sample_7546	chr5	24488076	C	T	CDH10	ENST00000264463	missense_variant	c.2063G>A	p.Arg688Gln
Sample_7546	chr8	143747057	C	T	JRK	ENSG00000234616	intragenic_variant	n.143747057G>A	-
Sample_755	chrX	48762751	GTA	G	SLC35A2	ENST00000452555	frameshift_variant	c.517_518delTA	p.Tyr173fs
Sample_7605	chr6	107050772	C	T	RTN4IP1	ENST00000369063	missense_variant	c.646G>A	p.Gly216Arg
Sample_7608	chr9	123850722	G	T	CNTRL	ENST00000238341	stop_gained	c.118G>T	p.Gly40*
Sample_7655	chr14	24112390	CCTG	C	DHRS2	ENST00000344777	inframe_deletion	c.457_459delCTG	p.Leu153del
Sample_7667	chr10	70947486	C	G	SUPV3L1	ENST00000359655	missense_variant	c.546C>G	p.Ile182Met
Sample_7667	chr3	128526451	TGCCAAG	T	RAB7A	ENST00000265062	protein_protein_contact	c.466_471delGCCAAG	-
Sample_7667	chr4	123151099	G	A	KIAA1109	ENST00000264501	missense_variant	c.3056G>A	p.Arg1019Gln
Sample_7684	chr13	79918437	C	G	RBM26	ENST00000438737	missense_variant	c.2205G>C	p.Gln735His
Sample_7684	chr2	64113672	G	GACTTTGGATGGAGGCCTGAATGTCATTCAATTAGAAACTGCA	UGP2	ENST00000445915	splice_donor_variant&intron_variant	c.1098_1098+1insACTTTGGATGGAGGCCTGAATGTCATTCAATTAGAAACTGCA	-
Sample_7684	chrX	118221717	G	A	KIAA1210	ENST00000402510	missense_variant	c.3476C>T	p.Thr1159Ile
Sample_7709	chr19	11941128	A	T	ZNF440	ENST00000304060	missense_variant	c.34A>T	p.Asn12Tyr
Sample_7709	chr20	43837010	C	T	SEMG1	ENST00000372781	missense_variant	c.1072C>T	p.Leu358Phe
Sample_7712	chr12	7050186	G	GCTGCCCCTTACCGGGACCTGCCGGCCTCCCTTTCTGCCCCGATGTCAGCA	ATN1	ENST00000356654	splice_donor_variant&intron_variant	c.3358_3358+1insCTGCCCCTTACCGGGACCTGCCGGCCTCCCTTTCTGCCCCGATGTCAGCA	-
Sample_7712	chr13	101736103	C	T	NALCN	ENST00000251127	missense_variant	c.3542G>A	p.Arg1181Gln
Sample_7716	chr10	104416554	T	TG	TRIM8	ENST00000302424	frameshift_variant	c.1100dupG	p.Cys367fs
Sample_7716	chr14	58965637	G	A	KIAA0586	ENST00000354386	missense_variant	c.4286G>A	p.Cys1429Tyr
Sample_7752	chr17	40483503	CTTTAAT	C	STAT3	ENST00000264657	inframe_deletion	c.1090_1095delATTAAA	p.Ile364_Lys365del
Sample_7765	chr15	45443435	G	A	DUOX1	ENST00000321429	synonymous_variant	c.3003G>A	p.Arg1001Arg
Sample_7765	chr20	32883331	G	A	AHCY	ENST00000217426	missense_variant	c.89C>T	p.Pro30Leu
Sample_7811	chr1	214170051	T	C	PROX1	ENST00000261454	missense_variant	c.173T>C	p.Val58Ala
Sample_7811	chr1	47882627	G	A	FOXE3	ENST00000335071	missense_variant	c.640G>A	p.Ala214Thr
Sample_7904	chr22	50928295	C	T	MIOX	ENST00000216075	3_prime_UTR_variant	c.*10C>T	-
Sample_7907	chr1	182355453	G	A	GLUL	ENST00000311223	missense_variant	c.413C>T	p.Thr138Ile
Sample_7916	chr20	56137884	TC	T	PCK1	ENST00000319441	frameshift_variant	c.541delC	p.Leu181fs
Sample_7919	chr1	39917969	GT	G	MACF1	ENST00000567887	frameshift_variant	c.20672delT	p.Val6891fs
Sample_7919	chr11	1093271	CAT	C	MUC2	ENST00000441003	frameshift_variant	c.5091_5092delAT	p.Ser1698fs
Sample_7922	chr9	124530734	T	C	DAB2IP	ENST00000408936	missense_variant	c.1721T>C	p.Met574Thr
Sample_7931	chr21	38441914	G	A	PIGP	ENST00000464265	synonymous_variant	c.165C>T	p.Leu55Leu
Sample_7931	chr6	39902097	G	C	MOCS1	ENST00000340692	missense_variant	c.60C>G	p.Ser20Arg
Sample_7943	chr10	28030357	G	A	MKX	ENST00000375790	missense_variant	c.265C>T	p.Leu89Phe
Sample_7946	chr20	33345644	G	A	NCOA6	ENST00000359003	stop_gained	c.907C>T	p.Arg303*
Sample_7949	chr16	28328952	G	A	SBK1	ENST00000341901	sequence_feature	c.226+14G>A	-
Sample_7958	chr18	33877804	C	T	FHOD3	ENST00000590592	synonymous_variant	c.6C>T	p.Ala2Ala
Sample_7958	chr3	142037694	GC	G	XRN1	ENST00000264951	frameshift_variant	c.4452delG	p.Pro1485fs
Sample_7961	chr3	101574022	T	G	NFKBIZ	ENST00000326172	missense_variant	c.1560T>G	p.Cys520Trp
Sample_7965	chr1	11893662	G	A	CLCN6	ENST00000376496	missense_variant	c.1339G>A	p.Glu447Lys
Sample_7965	chr3	62177158	C	G	PTPRG	ENST00000474889	missense_variant	c.1049C>G	p.Pro350Arg
Sample_8074	chr19	3547953	G	A	MFSD12	ENST00000398558	missense_variant	c.730C>T	p.Arg244Trp
Sample_8074	chr4	47405626	T	C	GABRB1	ENST00000295454	missense_variant	c.733T>C	p.Tyr245His
Sample_8116	chr19	58419897	G	A	ZNF417	ENST00000312026	3_prime_UTR_variant	c.*21C>T	-
Sample_8116	chr8	10465012	GGGGCCTCTATACCTTCTGACTCTGGCTGGGCCTCCCCTTCTGCCTCTGGGGCCTCTACACCTTCTAACTCTGGTTGGGCCTCCTCTTCAGCCTCCT	G	RP1L1	ENST00000382483	disruptive_inframe_deletion	c.6500_6595delAGGAGGCTGAAGAGGAGGCCCAACCAGAGTTAGAAGGTGTAGAGGCCCCAGAGGCAGAAGGGGAGGCCCAGCCAGAGTCAGAAGGTATAGAGGCCC	p.Gln2167_Ala2198del
Sample_8152	chr19	23544150	TTC	T	ZNF91	ENST00000300619	frameshift_variant	c.1629_1630delGA	p.Lys544fs
Sample_8201	chr8	30402084	G	C	RBPMS	ENST00000517860	missense_variant	c.471G>C	p.Glu157Asp
Sample_8210	chr9	124976335	T	C	LHX6	ENST00000394319	missense_variant	c.797A>G	p.Gln266Arg
Sample_8228	chr22	42608860	C	G	TCF20	ENST00000359486	missense_variant	c.2452G>C	p.Gly818Arg
Sample_8236	chr10	79603444	T	C	DLG5	ENST00000372391	sequence_feature	c.885A>G	-
Sample_8236	chr12	55795196	T	C	OR6C65	ENST00000379665	missense_variant	c.884T>C	p.Val295Ala
Sample_8251	chr2	230663998	C	G	TRIP12	ENST00000389044	splice_donor_variant&intron_variant	c.3226+1G>C	-
Sample_8251	chr9	139313507	G	C	PMPCA	ENST00000371717	missense_variant	c.1212G>C	p.Met404Ile
Sample_8263	chr1	154570927	C	T	ADAR	ENST00000292205	missense_variant	c.1865G>A	p.Gly622Glu
Sample_8263	chr15	41476122	C	G	EXD1	ENST00000458580	3_prime_UTR_variant	c.*7G>C	-
Sample_8263	chr15	42465943	C	T	VPS39	ENST00000348544	synonymous_variant	c.1101G>A	p.Gln367Gln
Sample_8268	chr19	14887572	TCCA	T	EMR2	ENST00000601345	5_prime_UTR_variant	c.-7_-5delTGG	-
Sample_8268	chr19	14887576	GCT	G	EMR2	ENST00000601345	5_prime_UTR_variant	c.-10_-9delAG	-
Sample_8278	chr1	23357022	G	A	KDM1A	ENST00000400181	missense_variant	c.412G>A	p.Glu138Lys
Sample_8281	chr1	202718199	A	T	KDM5B	ENST00000367264	missense_variant	c.1998T>A	p.Asp666Glu
Sample_8281	chr1	6191703	C	T	CHD5	ENST00000262450	missense_variant	c.3250G>A	p.Asp1084Asn
Sample_8281	chr15	42110766	T	C	MAPKBP1	ENST00000456763	synonymous_variant	c.2160T>C	p.Ser720Ser
Sample_8281	chr20	48807975	C	T	CEBPB	ENST00000303004	synonymous_variant	c.405C>T	p.Ala135Ala
Sample_8281	chr9	140350844	T	G	PNPLA7	ENST00000406427	downstream_gene_variant	c.*4001A>C	-
Sample_8281	chr9	6413479	C	G	UHRF2	ENST00000276893	5_prime_UTR_premature_start_codon_gain_variant	c.-12C>G	-
Sample_8283	chr19	3653547	T	C	PIP5K1C	ENST00000589578	missense_variant	c.662A>G	p.Tyr221Cys
Sample_8293	chr10	73828066	A	G	SPOCK2	ENST00000317376	splice_region_variant&intron_variant	c.475-7T>C	-
Sample_8305	chr16	14041797	A	C	ERCC4	ENST00000311895	missense_variant	c.2344A>C	p.Asn782His
Sample_8305	chr7	107303720	A	T	SLC26A4	ENST00000265715	sequence_feature	c.165-21A>T	-
Sample_8350	chr6	42897382	TGCC	T	CNPY3	ENST00000372836	inframe_deletion	c.76_78delCCG	p.Pro26del
Sample_8350	chrX	62926209	G	A	ARHGEF9	ENST00000253401	missense_variant	c.310C>T	p.Arg104Trp
Sample_8373	chr2	102003621	G	GGCGCGGGGGGCGGCCTGGCCCGGGCGGCGC	CREG2	ENST00000324768	inframe_insertion	c.269_298dupGCGCCGCCCGGGCCAGGCCGCCCCCCGCGC	p.Ala99_Pro100insArgAlaAlaArgAlaArgProProProAla
Sample_8373	chr20	62373543	G	A	SLC2A4RG	ENST00000266077	missense_variant	c.640G>A	p.Ala214Thr
Sample_8373	chr8	98991194	C	T	MATN2	ENST00000254898	missense_variant	c.1039C>T	p.His347Tyr
Sample_8376	chr12	63544381	G	A	AVPR1A	ENST00000299178	missense_variant	c.236C>T	p.Thr79Met
Sample_8382	chr6	88375551	A	AT	ORC3	ENST00000257789	splice_donor_variant&intron_variant	c.2033_2033+1insT	-
Sample_8382	chr6	88375552	G	GCTCGGTTTATTAGAGCTGTTTCTGAAC	ORC3	ENST00000257789	splice_donor_variant&intron_variant	c.2033+1_2033+2insCTCGGTTTATTAGAGCTGTTTCTGAAC	-
Sample_8388	chr7	128478444	G	T	FLNC	ENST00000325888	missense_variant	c.1171G>T	p.Val391Leu
Sample_8394	chr1	1425957	C	T	ATAD3B	ENST00000308647	missense_variant	c.1520C>T	p.Ala507Val
Sample_8394	chr11	85361386	G	GAATCTACTTGAAAATGGATCGGTTTATGTTGGAT	TMEM126A	ENST00000304511	splice_donor_variant&intron_variant	c.86+1_86+2insAATCTACTTGAAAATGGATCGGTTTATGTTGGAT	-
Sample_8403	chr16	4660481	C	T	UBALD1	ENST00000590891	5_prime_UTR_variant	c.-209G>A	-
Sample_8403	chr3	186395237	C	CCATGGACACCACCCCCATGGACACCATCCT	HRG	ENST00000232003	disruptive_inframe_insertion	c.1173_1202dupTCATGGACACCACCCCCATGGACACCATCC	p.Pro401_His402insHisGlyHisHisProHisGlyHisHisPro
Sample_8406	chr22	45258249	C	A	PRR5-ARHGAP8	ENST00000352766	missense_variant	c.1706C>A	p.Ser569Tyr
Sample_8406	chr8	144995036	C	G	PLEC	ENST00000322810	missense_variant	c.9364G>C	p.Glu3122Gln
Sample_8409	chr11	65826778	A	G	SF3B2	ENST00000322535	missense_variant	c.1289A>G	p.Asp430Gly
Sample_8409	chr17	1561966	G	A	PRPF8	ENST00000304992	missense_variant	c.5230C>T	p.Arg1744Cys
Sample_8412	chr2	230668934	GA	G	TRIP12	ENST00000389044	frameshift_variant	c.2578delT	p.Ser860fs
Sample_8412	chr8	125080004	A	G	FER1L6	ENST00000399018	splice_region_variant&intron_variant	c.3679-4A>G	-
Sample_8415	chr12	9230450	G	A	A2M	ENST00000318602	synonymous_variant	c.3123C>T	p.Leu1041Leu
Sample_8421	chr16	77325261	G	GTTTC	ADAMTS18	ENST00000282849	frameshift_variant	c.3300_3303dupGAAA	p.Pro1102fs
Sample_8421	chr17	27064851	C	T	NEK8	ENST00000268766	missense_variant	c.904C>T	p.Pro302Ser
Sample_8421	chr2	172952755	C	T	DLX1	ENST00000361725	stop_gained	c.538C>T	p.Arg180*
Sample_8424	chr19	52569251	G	A	ZNF841	ENST00000389534	synonymous_variant	c.1884C>T	p.Asn628Asn
Sample_8427	chr10	99511129	A	G	ZFYVE27	ENST00000356257	splice_region_variant&intron_variant	c.805-4A>G	-
Sample_8427	chr13	101795438	T	G	NALCN	ENST00000251127	missense_variant	c.2111A>C	p.Asp704Ala
Sample_8430	chr1	247014152	T	C	AHCTF1	ENST00000366508	missense_variant	c.5261A>G	p.Gln1754Arg
Sample_8530	chr1	19559157	G	C	EMC1	ENST00000477853	missense_variant	c.1743C>G	p.Phe581Leu
Sample_8530	chr17	47302116	G	A	PHOSPHO1	ENST00000413580	missense_variant	c.371C>T	p.Ser124Leu
Sample_8546	chr12	48866524	ACAGT	A	ANP32D	ENST00000266594	frameshift_variant	c.84_87delGTCA	p.Ser29fs
Sample_8546	chr4	134073761	G	C	PCDH10	ENST00000264360	missense_variant	c.2466G>C	p.Gln822His
Sample_8546	chr7	92881945	T	C	CCDC132	ENST00000305866	intron_variant	c.103-21T>C	-
Sample_8549	chr4	1807371	C	A	FGFR3	ENST00000340107	missense_variant	c.1626C>A	p.Asn542Lys
Sample_8553	chr11	67051346	C	T	ADRBK1	ENST00000308595	missense_variant	c.1417C>T	p.Pro473Ser
Sample_8553	chr7	140501350	G	A	BRAF	ENST00000288602	missense_variant	c.722C>T	p.Thr241Met
Sample_8553	chr7	44259671	G	A	CAMK2B	ENST00000395749	missense_variant	c.1991C>T	p.Pro664Leu
Sample_8559	chr15	65114503	G	GGGGGC	PIF1	ENST00000333425	frameshift_variant	c.778_779insGCCCC	p.Ala260fs
Sample_8559	chr17	52978235	TG	T	TOM1L1	ENST00000575882	frameshift_variant	c.11delG	p.Gly4fs
Sample_8559	chr19	42474692	G	A	ATP1A3	ENST00000441343	missense_variant&splice_region_variant	c.2266C>T	p.Arg756Cys
Sample_8562	chr15	48730132	G	A	FBN1	ENST00000316623	sequence_feature	c.6164-18C>T	-
Sample_8565	chr19	16630447	T	C	CHERP	ENST00000198939	missense_variant	c.2575A>G	p.Met859Val
Sample_8565	chr5	176863548	C	G	GRK6	ENST00000528793	sequence_feature	c.1404+17C>G	-
Sample_8568	chr15	42980971	C	T	STARD9	ENST00000290607	missense_variant	c.7195C>T	p.Arg2399Cys
Sample_8571	chrX	153062005	C	T	SSR4	ENST00000320857	stop_gained&splice_region_variant	c.184C>T	p.Gln62*
Sample_8583	chr19	43421938	G	T	PSG6	ENST00000292125	missense_variant	c.7C>A	p.Pro3Thr
Sample_8583	chr7	27237861	C	A	HOXA13	ENST00000222753	missense_variant	c.1123G>T	p.Val375Phe
Sample_8617	chr9	101133817	C	T	GABBR2	ENST00000259455	missense_variant	c.1699G>A	p.Ala567Thr
Sample_8643	chr1	224588651	C	T	WDR26	ENST00000414423	splice_donor_variant&intron_variant	c.1419+1G>A	-
Sample_8643	chr15	31196893	CA	C	FAN1	ENST00000362065	frameshift_variant	c.34delA	p.Arg12fs
Sample_8643	chr16	89351042	GTGTTT	G	ANKRD11	ENST00000301030	frameshift_variant	c.1903_1907delAAACA	p.Lys635fs
Sample_8658	chr22	32109740	T	G	PRR14L	ENST00000327423	missense_variant	c.4085A>C	p.Glu1362Ala
Sample_8658	chr4	90171096	G	C	GPRIN3	ENST00000333209	missense_variant	c.166C>G	p.Leu56Val
Sample_8721	chr17	35487135	G	A	ACACA	ENST00000353139	missense_variant	c.5689C>T	p.Arg1897Trp
Sample_8722	chr1	52880311	AAGG	A	PRPF38A	ENST00000257181	disruptive_inframe_deletion	c.744_746delGAG	p.Arg249del
Sample_8722	chr5	148406734	C	T	SH3TC2	ENST00000515425	missense_variant	c.2561G>A	p.Arg854Lys
Sample_8725	chr17	33310391	G	A	LIG3	ENST00000378526	missense_variant	c.367G>A	p.Val123Met
Sample_8725	chr20	8703075	A	G	PLCB1	ENST00000338037	splice_region_variant&intron_variant	c.1581+7A>G	-
Sample_8728	chr13	25440350	C	A	RNF17	ENST00000255324	intron_variant	c.4161+9C>A	-
Sample_8728	chr22	30660215	G	A	OSM	ENST00000215781	missense_variant	c.416C>T	p.Ala139Val
Sample_8728	chr9	137694850	C	A	COL5A1	ENST00000371817	sequence_feature	c.3114+9C>A	-
Sample_8753	chr2	113330180	C	G	POLR1B	ENST00000541869	missense_variant	c.2230C>G	p.Arg744Gly
Sample_8756	chr12	102025916	G	A	MYBPC1	ENST00000452455	missense_variant&splice_region_variant	c.481G>A	p.Glu161Lys
Sample_8771	chr6	110679425	A	G	METTL24	ENST00000338882	synonymous_variant	c.51T>C	p.Cys17Cys
Sample_8771	chr8	144659320	G	A	NAPRT1	ENST00000340490	missense_variant	c.596C>T	p.Ala199Val
Sample_8790	chr6	168298969	G	A	MLLT4	ENST00000400822	missense_variant	c.1399G>A	p.Ala467Thr
Sample_8843	chr12	132405694	T	C	ULK1	ENST00000321867	missense_variant	c.3011T>C	p.Val1004Ala
Sample_8843	chr16	3790400	C	T	CREBBP	ENST00000262367	missense_variant&splice_region_variant	c.4133G>A	p.Arg1378Gln
Sample_8845	chr1	117618429	C	CTCATCTGGCCTGGTACCAAAGAAAAAACAATCTGTAGTTCA	TTF2	ENST00000369466	frameshift_variant&stop_gained	c.1223_1224insTCATCTGGCCTGGTACCAAAGAAAAAACAATCTGTAGTTCA	p.Asp409fs
Sample_8848	chr8	141468363	C	A	TRAPPC9	ENST00000389328	intron_variant	c.284+17G>T	-
Sample_8886	chr1	160121898	A	G	ATP1A4	ENST00000368081	missense_variant	c.68A>G	p.Lys23Arg
Sample_8886	chr6	136686902	C	T	MAP7	ENST00000454590	missense_variant	c.1310G>A	p.Arg437Gln
Sample_8912	chr10	11207539	C	T	CELF2	ENST00000450189	synonymous_variant	c.165C>T	p.Pro55Pro
Sample_8928	chr9	111681091	T	C	IKBKAP	ENST00000374647	missense_variant&splice_region_variant	c.740A>G	p.Lys247Arg
Sample_8935	chr3	124906213	G	T	SLC12A8	ENST00000423114	synonymous_variant	c.345C>A	p.Leu115Leu
Sample_8946	chr1	161495943	A	G	HSPA6	ENST00000309758	missense_variant	c.1495A>G	p.Lys499Glu
Sample_8946	chr10	89711931	G	T	PTEN	ENST00000371953	missense_variant	c.549G>T	p.Lys183Asn
Sample_8946	chr12	49580612	T	G	TUBA1A	ENST00000295766	missense_variant	c.8A>C	p.Glu3Ala
Sample_8952	chr19	7606940	A	G	PNPLA6	ENST00000414982	synonymous_variant	c.1266A>G	p.Pro422Pro
Sample_8952	chr2	112592290	T	TGTGA	ANAPC1	ENST00000341068	frameshift_variant	c.2271_2274dupTCAC	p.Ile759fs
Sample_8952	chrX	134993479	A	G	SAGE1	ENST00000324447	missense_variant	c.2134A>G	p.Thr712Ala
Sample_8961	chr19	13246913	C	T	NACC1	ENST00000292431	missense_variant	c.892C>T	p.Arg298Trp
Sample_8961	chrX	130678628	A	G	OR13H1	ENST00000338616	missense_variant	c.581A>G	p.Asn194Ser
Sample_8986	chr19	39205173	T	G	ACTN4	ENST00000252699	missense_variant	c.884T>G	p.Met295Arg
Sample_9123	chr19	42821063	A	G	TMEM145	ENST00000301204	missense_variant	c.848A>G	p.Tyr283Cys
Sample_9123	chr2	219503226	A	T	ZNF142	ENST00000411696	missense_variant	c.4900T>A	p.Phe1634Ile
Sample_9123	chr2	239162284	T	A	PER2	ENST00000254657	missense_variant	c.2380A>T	p.Asn794Tyr
Sample_9123	chr9	712491	G	A	KANK1	ENST00000382297	synonymous_variant	c.1725G>A	p.Val575Val
Sample_915	chr3	52090303	G	GA	DUSP7	ENST00000495880	frameshift_variant	c.79_80insT	p.Ala27fs
Sample_9238	chr1	153723665	G	A	INTS3	ENST00000318967	missense_variant	c.679G>A	p.Ala227Thr
Sample_9238	chr2	24056818	C	T	ATAD2B	ENST00000238789	missense_variant	c.1699G>A	p.Glu567Lys
Sample_9238	chr20	472926	T	C	CSNK2A1	ENST00000217244	missense_variant	c.593A>G	p.Lys198Arg
Sample_9263	chr15	23892665	CG	C	MAGEL2	ENST00000532292	upstream_gene_variant	c.-1586delC	-
Sample_9263	chr15	23892671	G	C	MAGEL2	ENST00000532292	upstream_gene_variant	c.-1591C>G	-
Sample_9263	chr17	29592358	G	T	NF1	ENST00000358273	splice_donor_variant&intron_variant	c.4835+1G>T	-
Sample_9263	chr21	33692821	C	T	URB1	ENST00000382751	intron_variant	c.5594+20G>A	-
Sample_9263	chr3	42235374	G	A	TRAK1	ENST00000327628	missense_variant	c.959G>A	p.Arg320Gln
Sample_9263	chr7	150746497	C	G	ASIC3	ENST00000297512	missense_variant	c.525C>G	p.Asn175Lys
Sample_9266	chr17	48678437	A	T	CACNA1G	ENST00000359106	missense_variant	c.3817A>T	p.Ile1273Phe
Sample_9284	chr15	100636695	G	C	ADAMTS17	ENST00000268070	sequence_feature	c.2017-14C>G	-
Sample_9284	chr21	34945653	G	A	SON	ENST00000356577	missense_variant	c.6925G>A	p.Gly2309Arg
Sample_9323	chr1	905674	G	A	PLEKHN1	ENST00000379409	synonymous_variant	c.201G>A	p.Glu67Glu
Sample_9323	chr9	131503896	C	T	ZER1	ENST00000291900	stop_gained	c.1655G>A	p.Trp552*
Sample_9369	chr11	64676540	C	A	ATG2A	ENST00000421419	missense_variant	c.2287G>T	p.Val763Leu
Sample_9369	chr6	129724973	G	A	LAMA2	ENST00000421865	missense_variant	c.5734G>A	p.Asp1912Asn
Sample_9372	chr17	28499633	G	A	NSRP1	ENST00000247026	intron_variant	c.171+17G>A	-
Sample_9381	chr15	42986211	G	A	STARD9	ENST00000290607	stop_gained	c.12435G>A	p.Trp4145*
Sample_9381	chr16	67695518	A	G	PARD6A	ENST00000219255	missense_variant	c.224A>G	p.Asp75Gly
Sample_9381	chr6	13278551	T	C	PHACTR1	ENST00000332995	missense_variant	c.1499T>C	p.Leu500Pro
Sample_9381	chr6	32053805	T	C	TNXB	ENST00000375244	missense_variant	c.2870A>G	p.Gln957Arg
Sample_9401	chr1	203668782	G	T	ATP2B4	ENST00000357681	missense_variant	c.586G>T	p.Gly196Cys
Sample_9401	chr1	23689371	A	G	ZNF436	ENST00000314011	synonymous_variant	c.504T>C	p.Cys168Cys
Sample_9401	chr13	114322255	T	C	GRK1	ENST00000335678	missense_variant	c.554T>C	p.Met185Thr
Sample_9401	chr15	66729163	C	A	MAP2K1	ENST00000307102	missense_variant	c.371C>A	p.Pro124Gln
Sample_9401	chr17	54428298	T	A	ANKFN1	ENST00000566473	synonymous_variant	c.369T>A	p.Thr123Thr
Sample_9401	chr3	47455447	G	A	SCAP	ENST00000265565	missense_variant	c.3737C>T	p.Pro1246Leu
Sample_9412	chrX	48341031	C	T	FTSJ1	ENST00000348411	missense_variant	c.806C>T	p.Pro269Leu
Sample_9429	chr12	6121251	A	G	VWF	ENST00000261405	splice_donor_variant&intron_variant	c.5664+2T>C	-
Sample_9429	chr3	89480428	C	A	EPHA3	ENST00000336596	missense_variant	c.2265C>A	p.Asn755Lys
Sample_9429	chr6	42975003	G	A	PPP2R5D	ENST00000485511	missense_variant	c.592G>A	p.Glu198Lys
Sample_9433	chr1	109242140	AAGAG	A	PRPF38B	ENST00000370025	frameshift_variant	c.1146_1149delAGAG	p.Arg382fs
Sample_9439	chr19	46180216	G	A	GIPR	ENST00000590918	missense_variant	c.643G>A	p.Ala215Thr
Sample_9442	chr6	13625977	G	A	RANBP9	ENST00000011619	missense_variant	c.1967C>T	p.Ala656Val
Sample_9442	chr7	116398602	G	A	MET	ENST00000318493	missense_variant	c.2192G>A	p.Arg731Gln
Sample_9442	chrX	53268427	C	T	IQSEC2	ENST00000396435	missense_variant	c.3065G>A	p.Arg1022His
Sample_9448	chr7	82544191	T	C	PCLO	ENST00000333891	missense_variant	c.13111A>G	p.Met4371Val
Sample_9454	chr17	26096003	CT	C	NOS2	ENST00000313735	frameshift_variant&splice_region_variant	c.2033delA	p.Lys678fs
Sample_9454	chr19	16643425	C	G	CHERP	ENST00000198939	missense_variant	c.658G>C	p.Asp220His
Sample_9457	chr1	164769051	G	C	PBX1	ENST00000420696	missense_variant	c.626G>C	p.Ser209Thr
Sample_9457	chr3	10381972	C	T	ATP2B2	ENST00000352432	stop_gained	c.3191G>A	p.Trp1064*
Sample_9460	chr7	8790890	A	G	NXPH1	ENST00000405863	missense_variant	c.307A>G	p.Arg103Gly
Sample_9469	chr11	64707120	A	G	GPHA2	ENST00000279168	upstream_gene_variant	c.-4188T>C	-
Sample_9469	chr22	50987405	C	T	KLHDC7B	ENST00000395676	synonymous_variant	c.810C>T	p.Arg270Arg
Sample_9475	chr4	186598654	G	A	SORBS2	ENST00000355634	intron_variant	c.255+923C>T	-
Sample_9484	chr2	230667043	G	A	TRIP12	ENST00000389044	missense_variant	c.3050C>T	p.Thr1017Ile
Sample_9490	chr14	86089107	GT	G	FLRT2	ENST00000330753	frameshift_variant	c.1250delT	p.Val417fs
Sample_9490	chr16	31439149	A	G	COX6A2	ENST00000287490	synonymous_variant	c.240T>C	p.Thr80Thr
Sample_9496	chr12	96396847	A	ATCGTATTTCAGAATTGTTAATGGCATTGAAGTTGTACACCTCTTGC	LTA4H	ENST00000228740	splice_region_variant&intron_variant	c.1614-6_1614-5insGCAAGAGGTGTACAACTTCAATGCCATTAACAATTCTGAAATACGA	-
Sample_9496	chr3	135720866	T	G	PPP2R3A	ENST00000264977	missense_variant	c.526T>G	p.Leu176Val
Sample_9496	chr6	42975003	G	A	PPP2R5D	ENST00000485511	missense_variant	c.592G>A	p.Glu198Lys
Sample_9496	chr9	126219648	T	C	DENND1A	ENST00000394219	missense_variant	c.1069A>G	p.Ile357Val
Sample_9499	chr7	150752175	T	C	CDK5	ENST00000485972	protein_protein_contact	c.589A>G	-
Sample_9502	chr12	56648391	C	T	ANKRD52	ENST00000267116	missense_variant	c.664G>A	p.Val222Met
Sample_9502	chr17	21319577	T	A	KCNJ12	ENST00000331718	missense_variant	c.923T>A	p.Met308Lys
Sample_9505	chr1	236305970	G	A	GPR137B	ENST00000366592	missense_variant	c.48G>A	p.Met16Ile
Sample_9505	chr10	118306832	G	C	PNLIP	ENST00000369221	missense_variant	c.73G>C	p.Gly25Arg
Sample_9505	chr10	91098724	C	T	IFIT3	ENST00000371811	synonymous_variant	c.312C>T	p.Tyr104Tyr
Sample_9508	chr11	122928949	A	AAC	HSPA8	ENST00000227378	intron_variant	c.1755+10_1755+11insGT	-
Sample_9508	chr19	6743626	C	CGGGGGGG	TRIP10	ENST00000313244	sequence_feature	c.513+17_513+18insGGGGGGG	-
Sample_9511	chr1	228602687	G	A	TRIM17	ENST00000295033	synonymous_variant	c.87C>T	p.Thr29Thr
Sample_9511	chr17	41898294	C	T	MPP3	ENST00000398393	missense_variant	c.892G>A	p.Ala298Thr
Sample_9511	chr2	29296722	C	A	C2orf71	ENST00000331664	stop_gained	c.406G>T	p.Glu136*
Sample_9514	chr19	17716855	C	G	UNC13A	ENST00000428389	3_prime_UTR_variant	c.*8G>C	-
Sample_9514	chr22	19511840	C	T	CLDN5	ENST00000403084	missense_variant	c.194G>A	p.Gly65Asp
Sample_9514	chr22	42057384	G	A	XRCC6	ENST00000359308	synonymous_variant	c.1572G>A	p.Glu524Glu
Sample_9740	chr1	201980366	C	T	ELF3	ENST00000359651	synonymous_variant	c.102C>T	p.Thr34Thr
Sample_9740	chr11	118342911	CA	C	KMT2A	ENST00000534358	frameshift_variant	c.1038delA	p.Val347fs
Sample_9740	chr5	72743877	C	CCCG	FOXD1	ENST00000499003	inframe_insertion	c.310_311insCGG	p.Gly103_Gly104insAla
Sample_9746	chr1	40027386	G	GC	PABPC4	ENST00000372858	frameshift_variant	c.1966dupG	p.Ala656fs
Sample_9752	chr9	134357127	G	A	PRRC2B	ENST00000357304	missense_variant	c.4915G>A	p.Ala1639Thr
Sample_9758	chr12	100904855	T	C	NR1H4	ENST00000551379	missense_variant	c.409T>C	p.Cys137Arg
Sample_9758	chr17	25639328	C	T	WSB1	ENST00000262394	missense_variant	c.1199C>T	p.Pro400Leu
Sample_9758	chr17	25639329	C	G	WSB1	ENST00000262394	synonymous_variant	c.1200C>G	p.Pro400Pro
Sample_9758	chr19	37238700	G	GT	ZNF850	ENST00000591344	frameshift_variant	c.3241dupA	p.Thr1081fs
Sample_9758	chr2	204048032	A	G	NBEAL1	ENST00000449802	missense_variant	c.6539A>G	p.Lys2180Arg
Sample_9758	chrX	52847239	C	T	XAGE5	ENST00000351072	3_prime_UTR_variant	c.*2C>T	-
Sample_9816	chr12	116401227	G	A	MED13L	ENST00000281928	missense_variant	c.6485C>T	p.Thr2162Met
Sample_9823	chr7	82583412	G	A	PCLO	ENST00000333891	missense_variant	c.6857C>T	p.Ala2286Val
Sample_9849	chr22	42383778	T	A	SEPT3	ENST00000396426	sequence_feature	c.551+15T>A	-
Sample_9852	chr19	57641305	T	C	USP29	ENST00000254181	missense_variant	c.1262T>C	p.Val421Ala
Sample_9880	chr16	30727766	T	G	SRCAP	ENST00000262518	missense_variant	c.2783T>G	p.Leu928Arg
Sample_9880	chr8	142366952	C	A	GPR20	ENST00000377741	missense_variant	c.1072G>T	p.Ala358Ser
Sample_9880	chr9	4661884	G	A	PPAPDC2	ENST00000381883	upstream_gene_variant	c.-492G>A	-
Sample_9895	chr16	28602093	G	A	CCDC101	ENST00000317058	splice_acceptor_variant&intron_variant	c.603-1G>A	-
Sample_9895	chr19	52227176	A	ACACACACACACACC	HAS1	ENST00000601714	upstream_gene_variant	c.-3996_-3995insGGTGTGTGTGTGTG	-
Sample_9895	chr5	92921036	T	G	NR2F1	ENST00000327111	missense_variant	c.307T>G	p.Cys103Gly
Sample_9913	chr11	128781256	C	T	KCNJ5	ENST00000338350	missense_variant	c.88C>T	p.Arg30Cys
Sample_9913	chr15	43707970	G	A	TP53BP1	ENST00000382044	synonymous_variant	c.4911C>T	p.Asn1637Asn
Sample_9913	chr19	36564432	A	AG	WDR62	ENST00000401500	splice_donor_variant&intron_variant	c.1233+1dupG	-
Sample_9913	chr4	76695904	G	A	USO1	ENST00000538159	missense_variant	c.637G>A	p.Glu213Lys
Sample_9916	chr6	53385726	C	T	GCLC	ENST00000229416	missense_variant	c.296G>A	p.Ser99Asn
Sample_9947	chr7	44282217	G	A	CAMK2B	ENST00000395749	missense_variant	c.638C>T	p.Pro213Leu
Sample_9967	chr2	153529498	C	T	PRPF40A	ENST00000410080	missense_variant	c.1199G>A	p.Arg400Gln
Sample_9967	chr2	241715280	G	A	KIF1A	ENST00000498729	missense_variant	c.946C>T	p.Arg316Trp
Sample_9967	chr5	32239155	G	A	MTMR12	ENST00000382142	synonymous_variant	c.1296C>T	p.His432His
Sample_9998	chr1	220101335	G	C	SLC30A10	ENST00000366926	missense_variant	c.448C>G	p.Arg150Gly
Sample_9998	chr1	237969450	T	C	RYR2	ENST00000360064	missense_variant	c.14183T>C	p.Leu4728Pro
Sample_9998	chr9	112004092	G	GACATTTGGAGAGTGAGGATGCCACCGGGGCTGGC	EPB41L4B	ENST00000374566	intron_variant	c.1409+1805_1409+1806insGCCAGCCCCGGTGGCATCCTCACTCTCCAAATGT	-
*The transcripts analyzed in the DNM enrichment analysis (n=20,034, see Methods)

## Sheet: Table S5
Table S5. Calls of < 1 Mb rare de novo deletions in 1,298 YCU samples
Sample	Chr	Start	End	Gene	Transcript*
Sample_10028	chr16	56508713	56792572	MT4,BBS2,MT1A,MT1E,MT1X,MT1F,MT2A,MT3,MT1B,OGFOD1,MT1G,MT1H,NUP93,MT1M,AC026461.1	ENST00000219162,ENST00000245157,ENST00000290705,ENST00000330439,ENST00000394485,ENST00000394501,ENST00000561491,ENST00000561640,ENST00000562399,ENST00000566157,ENST00000568675,ENST00000569155,ENST00000569842,ENST00000570233,ENST00000600389
Sample_10028	chr16	57609335	58201248	MMP15,USB1,CNGB1,CFAP20,CSNK2A2,TEPP,ZNF319,ADGRG3,LOC388282,ADGRG5,DRC7,KATNB1,GPR56,KIFC3	ENST00000219271,ENST00000219281,ENST00000251102,ENST00000262498,ENST00000262506,ENST00000290871,ENST00000299237,ENST00000333493,ENST00000335616,ENST00000340339,ENST00000360716,ENST00000379661,ENST00000379696,ENST00000541240
Sample_10351	chr14	35735865	36401073	NFKBIA,BRMS1L,RALGAPA1,INSM2,PRORP,PSMA6	ENST00000216797,ENST00000216807,ENST00000258840,ENST00000307169,ENST00000534898,ENST00000553809
Sample_10698	chr8	142476442	142484406	-	-
Sample_10710	chr20	68259	139687	DEFB127,DEFB126,DEFB125	ENST00000382388,ENST00000382398,ENST00000382410
Sample_10713	chr1	24662972	24664609	GRHL3	ENST00000350501
Sample_10713	chr14	74975352	74978167	LTBP2	ENST00000261978
Sample_11947	chr19	44038431	44065279	XRCC1,ZNF575,L34079.2	ENST00000262887,ENST00000458714,ENST00000594374
Sample_12015	chrX	31676121	31792319	DMD	ENST00000357033
Sample_12035	chr19	49375600	49385502	PPP1R15A,TULP2	ENST00000200453,ENST00000221399
Sample_12071	chr14	96703375	96707900	BDKRB2,RP11-404P21.8	ENST00000306005,ENST00000553811
Sample_12768	chr9	68427845	69256920	BX255923.1,CBWD6,FOXD4L6	ENST00000354995,ENST00000377457,ENST00000377473
Sample_12978	chr5	110439412	110446979	WDR36	ENST00000506538
Sample_13181	chr11	42209162	42275291	-	-
Sample_13193	chr9	16431303	16437591	BNC2	ENST00000380672
Sample_13799	chr19	55715214	55720896	PTPRH	ENST00000376350
Sample_13902	chr14	29236460	29261454	FOXG1,C14orf23	ENST00000313071,ENST00000399387
[truncated: 98 more rows]

## Sheet: Table S6
Table S6. Calls of < 1 Mb rare de novo deletions in 2,377 SSC probands
[truncated: 91 more rows]

[truncated: 9 more sheets: Table S7, Table S8, Table S9, Table S10, Table S11, Table S12, Table S13, Table S14, Table S15]
